# Supplementary material for: trans-Iodido(pyrazinyl-κC 2)bis­(triphenyl­phosphane-κP)palladium(II)
Source: Acta Crystallogr Sect E Struct Rep Online. 2012 Oct 31;68(Pt 11):m1419–20. doi: 10.1107/S1600536812043589 (PMC3515155; doi:10.1107/S1600536812043589)
Supplement: Supplementary file 1 [file e-68-m1419-sup1.cif]

##############################################################################
#                                                                            #
# This CIF contains the data in a paper accepted for publication in          #
# Acta Crystallographica Section E. It conforms to the requirements of       #
# Notes for Authors for Acta Crystallographica Section E, and has been       #
# peer reviewed under the auspices of the IUCr Commission on Journals.       #
#                                                                            #
# Full details of the Crystallographic Information File format               #
# are given in the paper "The Crystallographic Information File (CIF):       #
# a New Standard Archive File for Crystallography" by S. R. Hall, F. H.      #
# Allen and I. D. Brown [Acta Cryst. (1991), A47, 655-685].                  #
#                                                                            #
# The current version of the core CIF dictionary is obtainable from          #
# ftp://ftp.iucr.org/pub/cif_core.dic.                                       #
#                                                                            #
# Software is freely available for graphical display of the structure(s)     #
# in this CIF. For information consult the CIF software page                 #
# http://www.iucr.org/resources/cif/software.                                #
#                                                                            #
# This file may be used for bona fide research purposes within the           #
# scientific community so long as proper attribution is given to the journal # 
# article from which it was obtained.                                        #
#                                                                            #
##############################################################################
data_I
_audit_creation_method     SHELXL-97
_chemical_name_systematic     ?
_chemical_name_common
;
<i>trans</i>-Iodido(pyrazinyl-\k<i>C</i>^2^)bis(triphenylphosphane-
\k<i>P</i>)palladium(II)
;
_chemical_formula_moiety     'C40 H33 I N2 P2 Pd'
_chemical_formula_sum     'C40 H33 I N2 P2 Pd'
_chemical_formula_iupac     '[Pd (C4 H3 N2) I (C18 H15 P)2]'
_chemical_formula_weight     836.92
_chemical_melting_point     ?
_symmetry_cell_setting     monoclinic
_symmetry_space_group_name_H-M     'P 21/c'
_symmetry_space_group_name_Hall     '-P 2ybc'
loop_
    _symmetry_equiv_pos_as_xyz
    'x, y, z'
    '-x, y+1/2, -z+1/2'
    '-x, -y, -z'
    'x, -y-1/2, z-1/2'
_cell_length_a     21.5786(9)
_cell_length_b     19.8596(9)
_cell_length_c     16.9192(8)
_cell_angle_alpha     90.00
_cell_angle_beta     106.6952(11)
_cell_angle_gamma     90.00
_cell_volume     6945.0(5)
_cell_formula_units_Z     8
_cell_measurement_reflns_used     4895
_cell_measurement_theta_min     2.22
_cell_measurement_theta_max     25.26
_cell_measurement_temperature     150(2)
_exptl_crystal_description     block
_exptl_crystal_colour     colorless
_exptl_crystal_size_max     0.27
_exptl_crystal_size_mid     0.20
_exptl_crystal_size_min     0.16
_exptl_crystal_density_diffrn     1.601
_exptl_crystal_density_meas     ?
_exptl_crystal_density_method     'not measured'
_exptl_crystal_F_000     3328
_exptl_absorpt_coefficient_mu     1.547
_exptl_absorpt_correction_type     multi-scan
_exptl_absorpt_process_details     '(SADABS; Bruker, 2001)'
_exptl_absorpt_correction_T_min     0.6801
_exptl_absorpt_correction_T_max     0.7899
_exptl_special_details     ?
_diffrn_ambient_temperature     150(2)
_diffrn_radiation_type     MoK\a
_diffrn_radiation_wavelength     0.71073
_diffrn_radiation_source     'fine-focus sealed tube'
_diffrn_radiation_monochromator     graphite
_diffrn_measurement_device_type     'Bruker SMART APEX CCD area-detector'
_diffrn_measurement_method     'omega scans'
_diffrn_detector_area_resol_mean     ?
_diffrn_reflns_number     40984
_diffrn_reflns_av_R_equivalents     0.0554
_diffrn_reflns_av_sigmaI/netI     0.0672
_diffrn_reflns_theta_min     0.99
_diffrn_reflns_theta_max     27.50
_diffrn_reflns_theta_full     27.50
_diffrn_measured_fraction_theta_max     0.999
_diffrn_measured_fraction_theta_full     0.999
_diffrn_reflns_limit_h_min     -28
_diffrn_reflns_limit_h_max     18
_diffrn_reflns_limit_k_min     -25
_diffrn_reflns_limit_k_max     22
_diffrn_reflns_limit_l_min     -21
_diffrn_reflns_limit_l_max     21
_diffrn_standards_number     ?
_diffrn_standards_interval_count     ?
_diffrn_standards_interval_time     ?
_diffrn_standards_decay_%     ?
_refine_special_details
;
Refinement of <i>F</i>^2^ against ALL reflections. The weighted <i>R</i>-factor
<i>wR</i> and goodness of fit <i>S</i> are based on <i>F</i>^2^, conventional
<i>R</i>-factors <i>R</i> are based on <i>F</i>, with <i>F</i> set to zero for
negative <i>F</i>^2^. The threshold expression of <i>F</i>^2^ >
\s(<i>F</i>^2^) is used only for calculating <i>R</i>-factors(gt) <i>etc</i>.
and is not relevant to the choice of reflections for refinement.
<i>R</i>-factors based on <i>F</i>^2^ are statistically about twice as large
as those based on <i>F</i>, and <i>R</i>- factors based on ALL data will be
even larger.
;
_reflns_number_total     15924
_reflns_number_gt     11520
_reflns_threshold_expression     I>2\s(I)
_refine_ls_structure_factor_coef     Fsqd
_refine_ls_matrix_type     full
_refine_ls_R_factor_all     0.0750
_refine_ls_R_factor_gt     0.0482
_refine_ls_wR_factor_gt     0.0905
_refine_ls_wR_factor_ref     0.1005
_refine_ls_goodness_of_fit_ref     1.043
_refine_ls_restrained_S_all     1.043
_refine_ls_number_reflns     15924
_refine_ls_number_parameters     829
_refine_ls_number_restraints     0
_refine_ls_hydrogen_treatment     constr
_refine_ls_weighting_scheme     calc
_refine_ls_weighting_details
         'calc w=1/[\s^2^(Fo^2^)+(0.0330P)^2^+0.3980P] where P=(Fo^2^+2Fc^2^)/3'
_atom_sites_solution_hydrogens     geom
_atom_sites_solution_primary     direct
_atom_sites_solution_secondary     difmap
_refine_ls_shift/su_max     0.003
_refine_ls_shift/su_mean     0.000
_refine_diff_density_max     1.346
_refine_diff_density_min     -0.549
_refine_ls_extinction_method     none
_refine_ls_extinction_coef     ?
loop_
    _atom_type_symbol
    _atom_type_description
    _atom_type_scat_dispersion_real
    _atom_type_scat_dispersion_imag
    _atom_type_scat_source
    'C' 'C' 0.0033 0.0016
                         'International Tables Vol C Tables 4.2.6.8 and 6.1.1.4'
    'H' 'H' 0.0000 0.0000
                         'International Tables Vol C Tables 4.2.6.8 and 6.1.1.4'
    'N' 'N' 0.0061 0.0033
                         'International Tables Vol C Tables 4.2.6.8 and 6.1.1.4'
    'P' 'P' 0.1023 0.0942
                         'International Tables Vol C Tables 4.2.6.8 and 6.1.1.4'
    'Pd' 'Pd' -0.9988 1.0072
                         'International Tables Vol C Tables 4.2.6.8 and 6.1.1.4'
    'I' 'I' -0.4742 1.8119
                         'International Tables Vol C Tables 4.2.6.8 and 6.1.1.4'
_computing_data_collection     'SMART (Bruker, 2007)'
_computing_cell_refinement     'SAINT (Bruker, 2007)'
_computing_data_reduction     'SAINT (Bruker, 2007)'
_computing_structure_solution     'SHELXS97 (Sheldrick, 2008)'
_computing_structure_refinement     'SHELXL97 (Sheldrick, 2008)'
_computing_molecular_graphics     'XP in SHELXTL (Sheldrick, 2008)'
_computing_publication_material     'SHELXTL (Sheldrick, 2008)'
loop_
    _atom_site_type_symbol
    _atom_site_label
    _atom_site_fract_x
    _atom_site_fract_y
    _atom_site_fract_z
    _atom_site_U_iso_or_equiv
    _atom_site_adp_type
    _atom_site_calc_flag
    _atom_site_refinement_flags
    _atom_site_occupancy
    _atom_site_symmetry_multiplicity
    _atom_site_disorder_assembly
    _atom_site_disorder_group
    Pd Pd1 0.146035(15) 0.406204(16) 0.895828(18) 0.01645(8) Uani d . 1 1 . .
    I I1 0.089411(14) 0.285212(15) 0.898708(18) 0.02538(8) Uani d . 1 1 . .
    P P1 0.23255(5) 0.37985(6) 1.01093(6) 0.0168(2) Uani d . 1 1 . .
    P P2 0.05913(5) 0.44510(6) 0.78820(7) 0.0195(2) Uani d . 1 1 . .
    N N1 0.17522(18) 0.54643(19) 0.9394(2) 0.0253(9) Uani d . 1 1 . .
    N N2 0.25835(19) 0.5641(2) 0.8410(2) 0.0319(10) Uani d . 1 1 . .
    C C1 0.18713(19) 0.4964(2) 0.8938(2) 0.0193(9) Uani d . 1 1 . .
    C C2 0.2052(2) 0.6052(2) 0.9359(3) 0.0298(11) Uani d . 1 1 . .
    H H2 0.1979 0.6421 0.9680 0.036 Uiso calc R 1 1 . .
    C C3 0.2459(2) 0.6137(2) 0.8876(3) 0.0339(12) Uani d . 1 1 . .
    H H3 0.2659 0.6562 0.8872 0.041 Uiso calc R 1 1 . .
    C C4 0.2281(2) 0.5069(2) 0.8446(3) 0.0242(10) Uani d . 1 1 . .
    H H4 0.2347 0.4706 0.8114 0.029 Uiso calc R 1 1 . .
    C C5 0.2836(2) 0.4508(2) 1.0597(3) 0.0214(10) Uani d . 1 1 . .
    C C6 0.3266(2) 0.4770(2) 1.0200(3) 0.0255(10) Uani d . 1 1 . .
    H H6 0.3328 0.4549 0.9731 0.031 Uiso calc R 1 1 . .
    C C7 0.3607(2) 0.5359(2) 1.0495(3) 0.0357(13) Uani d . 1 1 . .
    H H7 0.3898 0.5539 1.0223 0.043 Uiso calc R 1 1 . .
    C C8 0.3524(3) 0.5679(3) 1.1180(3) 0.0419(14) Uani d . 1 1 . .
    H H8 0.3754 0.6082 1.1377 0.050 Uiso calc R 1 1 . .
    C C9 0.3109(3) 0.5415(3) 1.1574(3) 0.0415(14) Uani d . 1 1 . .
    H H9 0.3058 0.5633 1.2051 0.050 Uiso calc R 1 1 . .
    C C10 0.2760(2) 0.4833(2) 1.1288(3) 0.0314(11) Uani d . 1 1 . .
    H H10 0.2470 0.4658 1.1565 0.038 Uiso calc R 1 1 . .
    C C11 0.2050(2) 0.3462(2) 1.0950(2) 0.0181(9) Uani d . 1 1 . .
    C C12 0.1520(2) 0.3765(2) 1.1116(3) 0.0278(11) Uani d . 1 1 . .
    H H12 0.1295 0.4117 1.0770 0.033 Uiso calc R 1 1 . .
    C C13 0.1320(2) 0.3558(2) 1.1782(3) 0.0309(11) Uani d . 1 1 . .
    H H13 0.0967 0.3779 1.1901 0.037 Uiso calc R 1 1 . .
    C C14 0.1626(2) 0.3036(2) 1.2273(3) 0.0304(12) Uani d . 1 1 . .
    H H14 0.1484 0.2897 1.2729 0.036 Uiso calc R 1 1 . .
    C C15 0.2141(2) 0.2713(2) 1.2104(3) 0.0310(12) Uani d . 1 1 . .
    H H15 0.2344 0.2343 1.2433 0.037 Uiso calc R 1 1 . .
    C C16 0.2363(2) 0.2931(2) 1.1448(3) 0.0236(10) Uani d . 1 1 . .
    H H16 0.2725 0.2718 1.1341 0.028 Uiso calc R 1 1 . .
    C C17 0.2913(2) 0.3187(2) 0.9962(2) 0.0197(9) Uani d . 1 1 . .
    C C18 0.2746(2) 0.2741(2) 0.9303(3) 0.0252(10) Uani d . 1 1 . .
    H H18 0.2327 0.2758 0.8921 0.030 Uiso calc R 1 1 . .
    C C19 0.3193(2) 0.2269(2) 0.9201(3) 0.0320(12) Uani d . 1 1 . .
    H H19 0.3078 0.1966 0.8748 0.038 Uiso calc R 1 1 . .
    C C20 0.3802(2) 0.2238(2) 0.9754(3) 0.0321(12) Uani d . 1 1 . .
    H H20 0.4104 0.1914 0.9680 0.038 Uiso calc R 1 1 . .
    C C21 0.3972(2) 0.2672(2) 1.0407(3) 0.0285(11) Uani d . 1 1 . .
    H H21 0.4392 0.2650 1.0787 0.034 Uiso calc R 1 1 . .
    C C22 0.3530(2) 0.3145(2) 1.0515(3) 0.0261(10) Uani d . 1 1 . .
    H H22 0.3650 0.3444 1.0972 0.031 Uiso calc R 1 1 . .
    C C23 0.0450(2) 0.4064(2) 0.6870(2) 0.0206(9) Uani d . 1 1 . .
    C C24 0.0775(2) 0.3482(2) 0.6767(3) 0.0274(11) Uani d . 1 1 . .
    H H24 0.1054 0.3262 0.7233 0.033 Uiso calc R 1 1 . .
    C C25 0.0692(2) 0.3222(2) 0.5983(3) 0.0279(11) Uani d . 1 1 . .
    H H25 0.0918 0.2825 0.5918 0.034 Uiso calc R 1 1 . .
    C C26 0.0291(2) 0.3527(2) 0.5299(3) 0.0309(11) Uani d . 1 1 . .
    H H26 0.0238 0.3341 0.4766 0.037 Uiso calc R 1 1 . .
    C C27 -0.0038(2) 0.4113(3) 0.5392(3) 0.0311(12) Uani d . 1 1 . .
    H H27 -0.0317 0.4329 0.4922 0.037 Uiso calc R 1 1 . .
    C C28 0.0044(2) 0.4376(2) 0.6168(3) 0.0262(10) Uani d . 1 1 . .
    H H28 -0.0179 0.4776 0.6229 0.031 Uiso calc R 1 1 . .
    C C29 0.0602(2) 0.5342(2) 0.7604(3) 0.0228(10) Uani d . 1 1 . .
    C C30 0.0258(2) 0.5822(2) 0.7892(3) 0.0315(12) Uani d . 1 1 . .
    H H30 0.0006 0.5693 0.8245 0.038 Uiso calc R 1 1 . .
    C C31 0.0279(2) 0.6497(3) 0.7667(4) 0.0439(14) Uani d . 1 1 . .
    H H31 0.0039 0.6828 0.7859 0.053 Uiso calc R 1 1 . .
    C C32 0.0657(3) 0.6677(3) 0.7156(4) 0.0460(15) Uani d . 1 1 . .
    H H32 0.0668 0.7133 0.6991 0.055 Uiso calc R 1 1 . .
    C C33 0.1010(2) 0.6209(3) 0.6892(3) 0.0378(13) Uani d . 1 1 . .
    H H33 0.1277 0.6340 0.6559 0.045 Uiso calc R 1 1 . .
    C C34 0.0982(2) 0.5543(2) 0.7106(3) 0.0310(11) Uani d . 1 1 . .
    H H34 0.1225 0.5217 0.6912 0.037 Uiso calc R 1 1 . .
    C C35 -0.0150(2) 0.4370(2) 0.8193(3) 0.0212(10) Uani d . 1 1 . .
    C C36 -0.0760(2) 0.4286(2) 0.7642(3) 0.0320(12) Uani d . 1 1 . .
    H H36 -0.0808 0.4256 0.7067 0.038 Uiso calc R 1 1 . .
    C C37 -0.1299(2) 0.4245(3) 0.7925(3) 0.0398(14) Uani d . 1 1 . .
    H H37 -0.1714 0.4186 0.7543 0.048 Uiso calc R 1 1 . .
    C C38 -0.1241(2) 0.4289(2) 0.8757(3) 0.0339(12) Uani d . 1 1 . .
    H H38 -0.1613 0.4258 0.8948 0.041 Uiso calc R 1 1 . .
    C C39 -0.0640(2) 0.4378(2) 0.9306(3) 0.0340(12) Uani d . 1 1 . .
    H H39 -0.0598 0.4419 0.9879 0.041 Uiso calc R 1 1 . .
    C C40 -0.0094(2) 0.4408(2) 0.9030(3) 0.0291(11) Uani d . 1 1 . .
    H H40 0.0321 0.4456 0.9417 0.035 Uiso calc R 1 1 . .
    Pd Pd2 0.348046(15) 0.592426(16) 0.622033(18) 0.01642(8) Uani d . 1 1 . .
    I I2 0.406173(15) 0.713311(15) 0.626859(18) 0.02865(8) Uani d . 1 1 . .
    P P3 0.42975(5) 0.55229(6) 0.73396(7) 0.0190(2) Uani d . 1 1 . .
    P P4 0.27144(6) 0.61773(6) 0.49785(7) 0.0207(3) Uani d . 1 1 . .
    N N3 0.32016(18) 0.45176(18) 0.5822(2) 0.0247(9) Uani d . 1 1 . .
    N N4 0.21891(19) 0.4440(2) 0.6553(2) 0.0313(10) Uani d . 1 1 . .
    C C41 0.3031(2) 0.5044(2) 0.6191(2) 0.0176(9) Uani d . 1 1 . .
    C C42 0.2857(2) 0.3946(2) 0.5807(3) 0.0306(11) Uani d . 1 1 . .
    H H42 0.2967 0.3555 0.5553 0.037 Uiso calc R 1 1 . .
    C C43 0.2350(2) 0.3918(2) 0.6152(3) 0.0334(12) Uani d . 1 1 . .
    H H43 0.2107 0.3513 0.6104 0.040 Uiso calc R 1 1 . .
    C C44 0.2532(2) 0.4990(2) 0.6557(3) 0.0240(10) Uani d . 1 1 . .
    H H44 0.2432 0.5376 0.6829 0.029 Uiso calc R 1 1 . .
    C C45 0.4259(2) 0.4636(2) 0.7618(2) 0.0206(9) Uani d . 1 1 . .
    C C46 0.4659(2) 0.4140(2) 0.7458(3) 0.0302(11) Uani d . 1 1 . .
    H H46 0.4995 0.4258 0.7224 0.036 Uiso calc R 1 1 . .
    C C47 0.4572(2) 0.3475(2) 0.7640(3) 0.0368(12) Uani d . 1 1 . .
    H H47 0.4844 0.3137 0.7522 0.044 Uiso calc R 1 1 . .
    C C48 0.4096(2) 0.3298(2) 0.7987(3) 0.0339(12) Uani d . 1 1 . .
    H H48 0.4039 0.2840 0.8111 0.041 Uiso calc R 1 1 . .
    C C49 0.3701(3) 0.3784(3) 0.8156(3) 0.0344(12) Uani d . 1 1 . .
    H H49 0.3369 0.3661 0.8396 0.041 Uiso calc R 1 1 . .
    C C50 0.3784(2) 0.4451(2) 0.7979(2) 0.0249(10) Uani d . 1 1 . .
    H H50 0.3513 0.4786 0.8106 0.030 Uiso calc R 1 1 . .
    C C51 0.4455(2) 0.5931(2) 0.8343(2) 0.0190(9) Uani d . 1 1 . .
    C C52 0.4094(2) 0.6479(2) 0.8460(3) 0.0252(10) Uani d . 1 1 . .
    H H52 0.3764 0.6657 0.8009 0.030 Uiso calc R 1 1 . .
    C C53 0.4213(2) 0.6768(2) 0.9234(3) 0.0278(11) Uani d . 1 1 . .
    H H53 0.3966 0.7146 0.9311 0.033 Uiso calc R 1 1 . .
    C C54 0.4686(2) 0.6513(2) 0.9892(3) 0.0260(10) Uani d . 1 1 . .
    H H54 0.4764 0.6713 1.0421 0.031 Uiso calc R 1 1 . .
    C C55 0.5049(2) 0.5964(2) 0.9783(3) 0.0273(11) Uani d . 1 1 . .
    H H55 0.5378 0.5789 1.0237 0.033 Uiso calc R 1 1 . .
    C C56 0.4931(2) 0.5671(2) 0.9016(3) 0.0240(10) Uani d . 1 1 . .
    H H56 0.5176 0.5291 0.8944 0.029 Uiso calc R 1 1 . .
    C C57 0.5029(2) 0.5600(2) 0.7017(3) 0.0220(10) Uani d . 1 1 . .
    C C58 0.5026(2) 0.5306(2) 0.6273(3) 0.0334(12) Uani d . 1 1 . .
    H H58 0.4662 0.5053 0.5968 0.040 Uiso calc R 1 1 . .
    C C59 0.5559(2) 0.5383(2) 0.5973(3) 0.0369(13) Uani d . 1 1 . .
    H H59 0.5557 0.5178 0.5465 0.044 Uiso calc R 1 1 . .
    C C60 0.6084(2) 0.5750(3) 0.6400(3) 0.0349(12) Uani d . 1 1 . .
    H H60 0.6446 0.5801 0.6193 0.042 Uiso calc R 1 1 . .
    C C61 0.6082(2) 0.6047(3) 0.7135(3) 0.0402(13) Uani d . 1 1 . .
    H H61 0.6445 0.6305 0.7433 0.048 Uiso calc R 1 1 . .
    C C62 0.5558(2) 0.5974(3) 0.7447(3) 0.0362(12) Uani d . 1 1 . .
    H H62 0.5563 0.6180 0.7955 0.043 Uiso calc R 1 1 . .
    C C63 0.3096(2) 0.6476(2) 0.4213(3) 0.0266(11) Uani d . 1 1 . .
    C C64 0.2779(3) 0.6866(3) 0.3541(3) 0.0487(16) Uani d . 1 1 . .
    H H64 0.2354 0.7027 0.3480 0.058 Uiso calc R 1 1 . .
    C C65 0.3104(4) 0.7020(3) 0.2948(3) 0.062(2) Uani d . 1 1 . .
    H H65 0.2892 0.7283 0.2480 0.074 Uiso calc R 1 1 . .
    C C66 0.3709(4) 0.6800(3) 0.3034(4) 0.065(2) Uani d . 1 1 . .
    H H66 0.3918 0.6911 0.2627 0.077 Uiso calc R 1 1 . .
    C C67 0.4028(4) 0.6415(3) 0.3702(4) 0.062(2) Uani d . 1 1 . .
    H H67 0.4456 0.6261 0.3762 0.074 Uiso calc R 1 1 . .
    C C68 0.3716(3) 0.6258(3) 0.4285(3) 0.0420(14) Uani d . 1 1 . .
    H H68 0.3934 0.5991 0.4748 0.050 Uiso calc R 1 1 . .
    C C69 0.2243(2) 0.5458(2) 0.4453(3) 0.0244(10) Uani d . 1 1 . .
    C C70 0.2445(2) 0.5079(2) 0.3884(3) 0.0293(11) Uani d . 1 1 . .
    H H70 0.2804 0.5223 0.3709 0.035 Uiso calc R 1 1 . .
    C C71 0.2121(3) 0.4490(2) 0.3572(3) 0.0362(12) Uani d . 1 1 . .
    H H71 0.2249 0.4242 0.3165 0.043 Uiso calc R 1 1 . .
    C C72 0.1617(2) 0.4261(3) 0.3847(3) 0.0363(13) Uani d . 1 1 . .
    H H72 0.1411 0.3848 0.3644 0.044 Uiso calc R 1 1 . .
    C C73 0.1411(2) 0.4625(2) 0.4409(3) 0.0313(11) Uani d . 1 1 . .
    H H73 0.1058 0.4469 0.4591 0.038 Uiso calc R 1 1 . .
    C C74 0.1723(2) 0.5227(2) 0.4716(3) 0.0270(11) Uani d . 1 1 . .
    H H74 0.1581 0.5482 0.5106 0.032 Uiso calc R 1 1 . .
    C C75 0.2096(2) 0.6772(2) 0.5041(3) 0.0263(11) Uani d . 1 1 . .
    C C76 0.2169(2) 0.7142(2) 0.5748(3) 0.0320(11) Uani d . 1 1 . .
    H H76 0.2556 0.7101 0.6188 0.038 Uiso calc R 1 1 . .
    C C77 0.1684(3) 0.7577(3) 0.5833(4) 0.0449(14) Uani d . 1 1 . .
    H H77 0.1743 0.7831 0.6325 0.054 Uiso calc R 1 1 . .
    C C78 0.1129(3) 0.7634(3) 0.5207(4) 0.0504(17) Uani d . 1 1 . .
    H H78 0.0794 0.7921 0.5272 0.061 Uiso calc R 1 1 . .
    C C79 0.1040(3) 0.7285(3) 0.4484(4) 0.0503(16) Uani d . 1 1 . .
    H H79 0.0653 0.7340 0.4047 0.060 Uiso calc R 1 1 . .
    C C80 0.1521(2) 0.6850(2) 0.4392(3) 0.0405(13) Uani d . 1 1 . .
    H H80 0.1462 0.6606 0.3893 0.049 Uiso calc R 1 1 . .
loop_
    _atom_site_aniso_label
    _atom_site_aniso_U_11
    _atom_site_aniso_U_22
    _atom_site_aniso_U_33
    _atom_site_aniso_U_12
    _atom_site_aniso_U_13
    _atom_site_aniso_U_23
    Pd1 0.01639(17) 0.01662(18) 0.01584(16) -0.00067(13) 0.00386(13) 0.00095(13)
    I1 0.02899(17) 0.02145(17) 0.02611(16) -0.00769(13) 0.00859(13) -0.00107(12)
    P1 0.0177(6) 0.0164(6) 0.0164(5) -0.0003(5) 0.0049(4) -0.0006(4)
    P2 0.0185(6) 0.0211(6) 0.0179(5) 0.0031(5) 0.0037(5) 0.0004(5)
    N1 0.026(2) 0.025(2) 0.027(2) 0.0014(17) 0.0101(17) -0.0026(17)
    N2 0.032(2) 0.034(3) 0.033(2) -0.010(2) 0.0145(19) 0.0015(19)
    C1 0.014(2) 0.024(3) 0.018(2) 0.0027(18) 0.0016(17) 0.0060(18)
    C2 0.030(3) 0.019(3) 0.042(3) 0.005(2) 0.012(2) -0.008(2)
    C3 0.041(3) 0.020(3) 0.043(3) -0.005(2) 0.016(3) 0.004(2)
    C4 0.025(2) 0.025(3) 0.026(2) -0.003(2) 0.013(2) -0.0016(19)
    C5 0.022(2) 0.017(2) 0.022(2) 0.0007(19) 0.0012(19) 0.0017(18)
    C6 0.024(3) 0.020(3) 0.032(3) 0.002(2) 0.007(2) 0.003(2)
    C7 0.021(3) 0.029(3) 0.055(3) -0.007(2) 0.008(2) 0.011(3)
    C8 0.040(3) 0.024(3) 0.054(4) -0.009(2) 0.002(3) -0.003(3)
    C9 0.049(4) 0.027(3) 0.043(3) -0.004(3) 0.005(3) -0.011(2)
    C10 0.035(3) 0.024(3) 0.033(3) -0.003(2) 0.006(2) -0.003(2)
    C11 0.020(2) 0.020(2) 0.015(2) -0.0062(18) 0.0066(17) -0.0005(17)
    C12 0.026(3) 0.031(3) 0.026(2) 0.001(2) 0.007(2) 0.004(2)
    C13 0.033(3) 0.038(3) 0.028(3) -0.003(2) 0.017(2) -0.003(2)
    C14 0.046(3) 0.028(3) 0.022(2) -0.013(2) 0.017(2) -0.007(2)
    C15 0.048(3) 0.020(3) 0.022(2) -0.009(2) 0.007(2) 0.0019(19)
    C16 0.031(3) 0.021(3) 0.020(2) -0.004(2) 0.0088(19) -0.0005(18)
    C17 0.020(2) 0.021(2) 0.021(2) -0.0027(19) 0.0111(18) 0.0019(18)
    C18 0.025(3) 0.025(3) 0.026(2) 0.000(2) 0.008(2) -0.0002(19)
    C19 0.036(3) 0.031(3) 0.029(3) 0.005(2) 0.010(2) -0.006(2)
    C20 0.034(3) 0.022(3) 0.044(3) 0.010(2) 0.019(2) 0.006(2)
    C21 0.020(2) 0.028(3) 0.036(3) 0.000(2) 0.006(2) 0.004(2)
    C22 0.022(3) 0.022(3) 0.032(3) 0.003(2) 0.003(2) -0.004(2)
    C23 0.020(2) 0.025(3) 0.017(2) 0.0019(19) 0.0054(18) 0.0005(18)
    C24 0.029(3) 0.028(3) 0.024(2) 0.004(2) 0.005(2) 0.003(2)
    C25 0.025(3) 0.032(3) 0.026(2) 0.007(2) 0.007(2) -0.001(2)
    C26 0.031(3) 0.041(3) 0.023(2) -0.004(2) 0.010(2) -0.003(2)
    C27 0.028(3) 0.043(3) 0.020(2) 0.001(2) 0.002(2) 0.007(2)
    C28 0.022(2) 0.029(3) 0.029(3) 0.005(2) 0.008(2) 0.001(2)
    C29 0.018(2) 0.023(3) 0.024(2) -0.0015(19) -0.0011(18) 0.0039(18)
    C30 0.025(3) 0.028(3) 0.043(3) 0.004(2) 0.012(2) 0.001(2)
    C31 0.032(3) 0.028(3) 0.069(4) 0.010(2) 0.011(3) -0.002(3)
    C32 0.039(3) 0.030(3) 0.062(4) 0.006(3) 0.004(3) 0.016(3)
    C33 0.037(3) 0.034(3) 0.041(3) -0.004(2) 0.008(2) 0.013(2)
    C34 0.031(3) 0.030(3) 0.029(3) -0.002(2) 0.005(2) 0.004(2)
    C35 0.020(2) 0.020(2) 0.024(2) 0.0007(19) 0.0077(19) -0.0015(18)
    C36 0.028(3) 0.041(3) 0.025(2) -0.005(2) 0.005(2) 0.006(2)
    C37 0.021(3) 0.056(4) 0.039(3) -0.004(2) 0.004(2) 0.012(3)
    C38 0.033(3) 0.028(3) 0.046(3) 0.002(2) 0.020(3) 0.005(2)
    C39 0.045(3) 0.033(3) 0.029(3) 0.003(2) 0.019(2) -0.004(2)
    C40 0.021(3) 0.039(3) 0.027(2) 0.002(2) 0.007(2) -0.007(2)
    Pd2 0.01819(17) 0.01557(18) 0.01483(15) -0.00133(14) 0.00368(13) 0.00039(13)
    I2 0.03742(19) 0.02015(17) 0.02770(16) -0.01020(14) 0.00826(14) -0.00112(12)
    P3 0.0172(6) 0.0191(6) 0.0185(5) -0.0013(5) 0.0018(5) 0.0001(4)
    P4 0.0252(6) 0.0162(6) 0.0185(6) -0.0011(5) 0.0028(5) 0.0007(4)
    N3 0.030(2) 0.019(2) 0.025(2) 0.0029(17) 0.0068(17) 0.0002(16)
    N4 0.034(2) 0.029(2) 0.032(2) -0.0095(19) 0.0102(19) 0.0030(18)
    C41 0.020(2) 0.016(2) 0.014(2) -0.0028(18) 0.0014(17) 0.0031(16)
    C42 0.046(3) 0.015(3) 0.028(3) 0.000(2) 0.006(2) 0.0018(19)
    C43 0.040(3) 0.024(3) 0.032(3) -0.012(2) 0.002(2) 0.007(2)
    C44 0.028(3) 0.025(3) 0.020(2) -0.002(2) 0.0084(19) 0.0039(19)
    C45 0.022(2) 0.018(2) 0.018(2) 0.0000(19) -0.0003(18) -0.0004(17)
    C46 0.027(3) 0.024(3) 0.039(3) 0.003(2) 0.009(2) 0.006(2)
    C47 0.039(3) 0.026(3) 0.042(3) 0.012(2) 0.008(3) 0.003(2)
    C48 0.041(3) 0.022(3) 0.033(3) -0.001(2) 0.002(2) 0.004(2)
    C49 0.041(3) 0.034(3) 0.026(3) -0.009(2) 0.007(2) 0.002(2)
    C50 0.031(3) 0.026(3) 0.017(2) -0.001(2) 0.0050(19) 0.0016(18)
    C51 0.020(2) 0.017(2) 0.018(2) 0.0002(18) 0.0029(17) -0.0016(17)
    C52 0.024(3) 0.024(3) 0.026(2) 0.002(2) 0.004(2) 0.0033(19)
    C53 0.037(3) 0.021(3) 0.026(2) -0.003(2) 0.012(2) -0.002(2)
    C54 0.029(3) 0.030(3) 0.020(2) -0.005(2) 0.008(2) -0.0019(19)
    C55 0.025(3) 0.033(3) 0.021(2) -0.002(2) 0.0024(19) 0.007(2)
    C56 0.021(2) 0.024(3) 0.027(2) 0.003(2) 0.006(2) 0.0034(19)
    C57 0.017(2) 0.023(3) 0.025(2) 0.0007(19) 0.0046(19) 0.0010(19)
    C58 0.029(3) 0.036(3) 0.037(3) -0.003(2) 0.013(2) -0.008(2)
    C59 0.043(3) 0.035(3) 0.040(3) 0.002(3) 0.024(3) -0.008(2)
    C60 0.024(3) 0.036(3) 0.049(3) 0.003(2) 0.017(2) 0.011(2)
    C61 0.028(3) 0.051(4) 0.040(3) -0.013(3) 0.007(2) 0.003(3)
    C62 0.033(3) 0.046(3) 0.028(3) -0.012(3) 0.007(2) -0.004(2)
    C63 0.042(3) 0.019(2) 0.017(2) -0.008(2) 0.006(2) -0.0005(18)
    C64 0.068(4) 0.044(4) 0.025(3) -0.028(3) -0.002(3) 0.009(2)
    C65 0.098(6) 0.051(4) 0.024(3) -0.046(4) -0.001(3) 0.005(3)
    C66 0.123(7) 0.049(4) 0.034(3) -0.044(4) 0.041(4) -0.018(3)
    C67 0.104(6) 0.035(4) 0.072(5) -0.011(4) 0.066(4) -0.012(3)
    C68 0.068(4) 0.026(3) 0.043(3) -0.001(3) 0.034(3) 0.001(2)
    C69 0.027(3) 0.022(3) 0.019(2) -0.001(2) -0.0001(19) 0.0010(18)
    C70 0.033(3) 0.029(3) 0.023(2) -0.003(2) 0.003(2) -0.003(2)
    C71 0.047(3) 0.029(3) 0.031(3) -0.003(3) 0.009(2) -0.011(2)
    C72 0.040(3) 0.024(3) 0.037(3) -0.010(2) -0.001(2) -0.004(2)
    C73 0.026(3) 0.028(3) 0.036(3) -0.002(2) 0.003(2) 0.004(2)
    C74 0.026(3) 0.024(3) 0.027(2) 0.002(2) 0.002(2) 0.001(2)
    C75 0.022(2) 0.015(2) 0.038(3) -0.0052(19) 0.001(2) 0.001(2)
    C76 0.033(3) 0.024(3) 0.041(3) 0.001(2) 0.013(2) -0.002(2)
    C77 0.050(4) 0.029(3) 0.062(4) 0.007(3) 0.027(3) 0.000(3)
    C78 0.038(3) 0.022(3) 0.098(5) 0.007(3) 0.029(4) 0.013(3)
    C79 0.030(3) 0.032(4) 0.079(5) 0.002(3) 0.000(3) 0.015(3)
    C80 0.036(3) 0.020(3) 0.056(3) -0.001(2) -0.003(3) 0.005(2)
_geom_special_details
;
All e.s.d.'s (except the e.s.d. in the dihedral angle between two l.s. planes)
are estimated using the full covariance matrix. The cell e.s.d.'s are taken
into account individually in the estimation of e.s.d.'s in distances, angles
and torsion angles; correlations between e.s.d.'s in cell parameters are only
used when they are defined by crystal symmetry. An approximate (isotropic)
treatment of cell e.s.d.'s is used for estimating e.s.d.'s involving l.s.
planes.
;
loop_
    _geom_bond_atom_site_label_1
    _geom_bond_atom_site_label_2
    _geom_bond_site_symmetry_2
    _geom_bond_distance
    _geom_bond_publ_flag
    Pd1 C1 . 2.003(4) ?
    Pd1 P1 . 2.3373(11) ?
    Pd1 P2 . 2.3383(11) ?
    Pd1 I1 . 2.7025(4) ?
    P1 C11 . 1.820(4) ?
    P1 C17 . 1.823(4) ?
    P1 C5 . 1.832(4) ?
    P2 C23 . 1.821(4) ?
    P2 C35 . 1.829(4) ?
    P2 C29 . 1.833(4) ?
    N1 C1 . 1.328(5) ?
    N1 C2 . 1.344(6) ?
    N2 C4 . 1.321(5) ?
    N2 C3 . 1.335(6) ?
    C1 C4 . 1.394(5) ?
    C2 C3 . 1.372(6) ?
    C2 H2 . 0.9500 ?
    C3 H3 . 0.9500 ?
    C4 H4 . 0.9500 ?
    C5 C10 . 1.386(6) ?
    C5 C6 . 1.393(6) ?
    C6 C7 . 1.394(6) ?
    C6 H6 . 0.9500 ?
    C7 C8 . 1.378(7) ?
    C7 H7 . 0.9500 ?
    C8 C9 . 1.364(7) ?
    C8 H8 . 0.9500 ?
    C9 C10 . 1.390(6) ?
    C9 H9 . 0.9500 ?
    C10 H10 . 0.9500 ?
    C11 C12 . 1.389(6) ?
    C11 C16 . 1.397(6) ?
    C12 C13 . 1.379(6) ?
    C12 H12 . 0.9500 ?
    C13 C14 . 1.373(6) ?
    C13 H13 . 0.9500 ?
    C14 C15 . 1.382(7) ?
    C14 H14 . 0.9500 ?
    C15 C16 . 1.397(6) ?
    C15 H15 . 0.9500 ?
    C16 H16 . 0.9500 ?
    C17 C18 . 1.388(6) ?
    C17 C22 . 1.393(6) ?
    C18 C19 . 1.389(6) ?
    C18 H18 . 0.9500 ?
    C19 C20 . 1.377(7) ?
    C19 H19 . 0.9500 ?
    C20 C21 . 1.366(6) ?
    C20 H20 . 0.9500 ?
    C21 C22 . 1.388(6) ?
    C21 H21 . 0.9500 ?
    C22 H22 . 0.9500 ?
    C23 C24 . 1.389(6) ?
    C23 C28 . 1.401(6) ?
    C24 C25 . 1.385(6) ?
    C24 H24 . 0.9500 ?
    C25 C26 . 1.371(6) ?
    C25 H25 . 0.9500 ?
    C26 C27 . 1.396(6) ?
    C26 H26 . 0.9500 ?
    C27 C28 . 1.377(6) ?
    C27 H27 . 0.9500 ?
    C28 H28 . 0.9500 ?
    C29 C30 . 1.380(6) ?
    C29 C34 . 1.392(6) ?
    C30 C31 . 1.398(7) ?
    C30 H30 . 0.9500 ?
    C31 C32 . 1.396(7) ?
    C31 H31 . 0.9500 ?
    C32 C33 . 1.357(7) ?
    C32 H32 . 0.9500 ?
    C33 C34 . 1.376(6) ?
    C33 H33 . 0.9500 ?
    C34 H34 . 0.9500 ?
    C35 C40 . 1.388(6) ?
    C35 C36 . 1.388(6) ?
    C36 C37 . 1.381(6) ?
    C36 H36 . 0.9500 ?
    C37 C38 . 1.380(7) ?
    C37 H37 . 0.9500 ?
    C38 C39 . 1.372(7) ?
    C38 H38 . 0.9500 ?
    C39 C40 . 1.388(6) ?
    C39 H39 . 0.9500 ?
    C40 H40 . 0.9500 ?
    Pd2 C41 . 1.992(4) ?
    Pd2 P4 . 2.3246(12) ?
    Pd2 P3 . 2.3263(11) ?
    Pd2 I2 . 2.6990(4) ?
    P3 C57 . 1.819(4) ?
    P3 C51 . 1.823(4) ?
    P3 C45 . 1.832(4) ?
    P4 C75 . 1.807(5) ?
    P4 C63 . 1.822(5) ?
    P4 C69 . 1.829(4) ?
    N3 C41 . 1.324(5) ?
    N3 C42 . 1.353(6) ?
    N4 C44 . 1.319(5) ?
    N4 C43 . 1.338(6) ?
    C41 C44 . 1.391(6) ?
    C42 C43 . 1.382(7) ?
    C42 H42 . 0.9500 ?
    C43 H43 . 0.9500 ?
    C44 H44 . 0.9500 ?
    C45 C50 . 1.384(6) ?
    C45 C46 . 1.387(6) ?
    C46 C47 . 1.382(6) ?
    C46 H46 . 0.9500 ?
    C47 C48 . 1.368(7) ?
    C47 H47 . 0.9500 ?
    C48 C49 . 1.371(7) ?
    C48 H48 . 0.9500 ?
    C49 C50 . 1.382(6) ?
    C49 H49 . 0.9500 ?
    C50 H50 . 0.9500 ?
    C51 C52 . 1.386(6) ?
    C51 C56 . 1.395(6) ?
    C52 C53 . 1.385(6) ?
    C52 H52 . 0.9500 ?
    C53 C54 . 1.372(6) ?
    C53 H53 . 0.9500 ?
    C54 C55 . 1.386(6) ?
    C54 H54 . 0.9500 ?
    C55 C56 . 1.377(6) ?
    C55 H55 . 0.9500 ?
    C56 H56 . 0.9500 ?
    C57 C62 . 1.380(6) ?
    C57 C58 . 1.387(6) ?
    C58 C59 . 1.391(6) ?
    C58 H58 . 0.9500 ?
    C59 C60 . 1.366(7) ?
    C59 H59 . 0.9500 ?
    C60 C61 . 1.377(7) ?
    C60 H60 . 0.9500 ?
    C61 C62 . 1.386(6) ?
    C61 H61 . 0.9500 ?
    C62 H62 . 0.9500 ?
    C63 C68 . 1.378(7) ?
    C63 C64 . 1.383(6) ?
    C64 C65 . 1.412(8) ?
    C64 H64 . 0.9500 ?
    C65 C66 . 1.344(9) ?
    C65 H65 . 0.9500 ?
    C66 C67 . 1.375(9) ?
    C66 H66 . 0.9500 ?
    C67 C68 . 1.382(7) ?
    C67 H67 . 0.9500 ?
    C68 H68 . 0.9500 ?
    C69 C70 . 1.386(6) ?
    C69 C74 . 1.398(6) ?
    C70 C71 . 1.387(6) ?
    C70 H70 . 0.9500 ?
    C71 C72 . 1.378(7) ?
    C71 H71 . 0.9500 ?
    C72 C73 . 1.367(7) ?
    C72 H72 . 0.9500 ?
    C73 C74 . 1.397(6) ?
    C73 H73 . 0.9500 ?
    C74 H74 . 0.9500 ?
    C75 C76 . 1.375(6) ?
    C75 C80 . 1.409(6) ?
    C76 C77 . 1.394(6) ?
    C76 H76 . 0.9500 ?
    C77 C78 . 1.357(8) ?
    C77 H77 . 0.9500 ?
    C78 C79 . 1.372(8) ?
    C78 H78 . 0.9500 ?
    C79 C80 . 1.393(7) ?
    C79 H79 . 0.9500 ?
    C80 H80 . 0.9500 ?
loop_
    _geom_angle_atom_site_label_1
    _geom_angle_atom_site_label_2
    _geom_angle_atom_site_label_3
    _geom_angle_site_symmetry_1
    _geom_angle_site_symmetry_3
    _geom_angle
    _geom_angle_publ_flag
    C1 Pd1 P1 . . 87.86(12) ?
    C1 Pd1 P2 . . 87.21(12) ?
    P1 Pd1 P2 . . 173.12(4) ?
    C1 Pd1 I1 . . 179.38(12) ?
    P1 Pd1 I1 . . 92.46(3) ?
    P2 Pd1 I1 . . 92.42(3) ?
    C11 P1 C17 . . 105.01(19) ?
    C11 P1 C5 . . 102.72(19) ?
    C17 P1 C5 . . 102.8(2) ?
    C11 P1 Pd1 . . 111.78(14) ?
    C17 P1 Pd1 . . 117.08(14) ?
    C5 P1 Pd1 . . 115.82(14) ?
    C23 P2 C35 . . 108.0(2) ?
    C23 P2 C29 . . 100.2(2) ?
    C35 P2 C29 . . 103.6(2) ?
    C23 P2 Pd1 . . 118.23(14) ?
    C35 P2 Pd1 . . 108.57(14) ?
    C29 P2 Pd1 . . 116.91(14) ?
    C1 N1 C2 . . 116.7(4) ?
    C4 N2 C3 . . 114.9(4) ?
    N1 C1 C4 . . 119.8(4) ?
    N1 C1 Pd1 . . 119.9(3) ?
    C4 C1 Pd1 . . 120.3(3) ?
    N1 C2 C3 . . 122.1(4) ?
    N1 C2 H2 . . 119.0 ?
    C3 C2 H2 . . 119.0 ?
    N2 C3 C2 . . 122.3(4) ?
    N2 C3 H3 . . 118.9 ?
    C2 C3 H3 . . 118.9 ?
    N2 C4 C1 . . 124.3(4) ?
    N2 C4 H4 . . 117.8 ?
    C1 C4 H4 . . 117.8 ?
    C10 C5 C6 . . 119.3(4) ?
    C10 C5 P1 . . 122.4(4) ?
    C6 C5 P1 . . 117.9(3) ?
    C5 C6 C7 . . 119.8(4) ?
    C5 C6 H6 . . 120.1 ?
    C7 C6 H6 . . 120.1 ?
    C8 C7 C6 . . 120.4(5) ?
    C8 C7 H7 . . 119.8 ?
    C6 C7 H7 . . 119.8 ?
    C9 C8 C7 . . 119.6(5) ?
    C9 C8 H8 . . 120.2 ?
    C7 C8 H8 . . 120.2 ?
    C8 C9 C10 . . 121.1(5) ?
    C8 C9 H9 . . 119.5 ?
    C10 C9 H9 . . 119.5 ?
    C5 C10 C9 . . 119.8(5) ?
    C5 C10 H10 . . 120.1 ?
    C9 C10 H10 . . 120.1 ?
    C12 C11 C16 . . 119.3(4) ?
    C12 C11 P1 . . 118.1(3) ?
    C16 C11 P1 . . 122.5(3) ?
    C13 C12 C11 . . 120.3(4) ?
    C13 C12 H12 . . 119.9 ?
    C11 C12 H12 . . 119.9 ?
    C14 C13 C12 . . 120.7(4) ?
    C14 C13 H13 . . 119.7 ?
    C12 C13 H13 . . 119.7 ?
    C13 C14 C15 . . 120.0(4) ?
    C13 C14 H14 . . 120.0 ?
    C15 C14 H14 . . 120.0 ?
    C14 C15 C16 . . 120.0(4) ?
    C14 C15 H15 . . 120.0 ?
    C16 C15 H15 . . 120.0 ?
    C15 C16 C11 . . 119.7(4) ?
    C15 C16 H16 . . 120.2 ?
    C11 C16 H16 . . 120.2 ?
    C18 C17 C22 . . 118.6(4) ?
    C18 C17 P1 . . 120.3(3) ?
    C22 C17 P1 . . 121.1(3) ?
    C17 C18 C19 . . 120.0(4) ?
    C17 C18 H18 . . 120.0 ?
    C19 C18 H18 . . 120.0 ?
    C20 C19 C18 . . 120.5(4) ?
    C20 C19 H19 . . 119.8 ?
    C18 C19 H19 . . 119.8 ?
    C21 C20 C19 . . 120.2(4) ?
    C21 C20 H20 . . 119.9 ?
    C19 C20 H20 . . 119.9 ?
    C20 C21 C22 . . 119.9(4) ?
    C20 C21 H21 . . 120.1 ?
    C22 C21 H21 . . 120.1 ?
    C21 C22 C17 . . 120.9(4) ?
    C21 C22 H22 . . 119.6 ?
    C17 C22 H22 . . 119.6 ?
    C24 C23 C28 . . 118.5(4) ?
    C24 C23 P2 . . 121.0(3) ?
    C28 C23 P2 . . 120.3(3) ?
    C25 C24 C23 . . 120.0(4) ?
    C25 C24 H24 . . 120.0 ?
    C23 C24 H24 . . 120.0 ?
    C26 C25 C24 . . 121.3(4) ?
    C26 C25 H25 . . 119.3 ?
    C24 C25 H25 . . 119.3 ?
    C25 C26 C27 . . 119.4(4) ?
    C25 C26 H26 . . 120.3 ?
    C27 C26 H26 . . 120.3 ?
    C28 C27 C26 . . 119.6(4) ?
    C28 C27 H27 . . 120.2 ?
    C26 C27 H27 . . 120.2 ?
    C27 C28 C23 . . 121.2(4) ?
    C27 C28 H28 . . 119.4 ?
    C23 C28 H28 . . 119.4 ?
    C30 C29 C34 . . 119.1(4) ?
    C30 C29 P2 . . 121.9(4) ?
    C34 C29 P2 . . 119.0(4) ?
    C29 C30 C31 . . 120.2(5) ?
    C29 C30 H30 . . 119.9 ?
    C31 C30 H30 . . 119.9 ?
    C32 C31 C30 . . 119.0(5) ?
    C32 C31 H31 . . 120.5 ?
    C30 C31 H31 . . 120.5 ?
    C33 C32 C31 . . 120.8(5) ?
    C33 C32 H32 . . 119.6 ?
    C31 C32 H32 . . 119.6 ?
    C32 C33 C34 . . 120.0(5) ?
    C32 C33 H33 . . 120.0 ?
    C34 C33 H33 . . 120.0 ?
    C33 C34 C29 . . 120.8(5) ?
    C33 C34 H34 . . 119.6 ?
    C29 C34 H34 . . 119.6 ?
    C40 C35 C36 . . 118.6(4) ?
    C40 C35 P2 . . 117.5(3) ?
    C36 C35 P2 . . 123.8(3) ?
    C37 C36 C35 . . 120.3(4) ?
    C37 C36 H36 . . 119.8 ?
    C35 C36 H36 . . 119.8 ?
    C38 C37 C36 . . 120.8(5) ?
    C38 C37 H37 . . 119.6 ?
    C36 C37 H37 . . 119.6 ?
    C39 C38 C37 . . 119.3(5) ?
    C39 C38 H38 . . 120.3 ?
    C37 C38 H38 . . 120.3 ?
    C38 C39 C40 . . 120.4(4) ?
    C38 C39 H39 . . 119.8 ?
    C40 C39 H39 . . 119.8 ?
    C35 C40 C39 . . 120.5(4) ?
    C35 C40 H40 . . 119.7 ?
    C39 C40 H40 . . 119.7 ?
    C41 Pd2 P4 . . 87.27(12) ?
    C41 Pd2 P3 . . 88.26(12) ?
    P4 Pd2 P3 . . 170.29(4) ?
    C41 Pd2 I2 . . 178.44(12) ?
    P4 Pd2 I2 . . 92.22(3) ?
    P3 Pd2 I2 . . 92.47(3) ?
    C57 P3 C51 . . 107.2(2) ?
    C57 P3 C45 . . 105.4(2) ?
    C51 P3 C45 . . 101.44(19) ?
    C57 P3 Pd2 . . 104.32(14) ?
    C51 P3 Pd2 . . 120.03(14) ?
    C45 P3 Pd2 . . 117.31(14) ?
    C75 P4 C63 . . 108.7(2) ?
    C75 P4 C69 . . 102.8(2) ?
    C63 P4 C69 . . 102.2(2) ?
    C75 P4 Pd2 . . 115.70(16) ?
    C63 P4 Pd2 . . 111.34(16) ?
    C69 P4 Pd2 . . 114.98(14) ?
    C41 N3 C42 . . 116.5(4) ?
    C44 N4 C43 . . 114.6(4) ?
    N3 C41 C44 . . 120.3(4) ?
    N3 C41 Pd2 . . 120.4(3) ?
    C44 C41 Pd2 . . 119.3(3) ?
    N3 C42 C43 . . 121.6(4) ?
    N3 C42 H42 . . 119.2 ?
    C43 C42 H42 . . 119.2 ?
    N4 C43 C42 . . 122.4(4) ?
    N4 C43 H43 . . 118.8 ?
    C42 C43 H43 . . 118.8 ?
    N4 C44 C41 . . 124.5(4) ?
    N4 C44 H44 . . 117.7 ?
    C41 C44 H44 . . 117.7 ?
    C50 C45 C46 . . 118.7(4) ?
    C50 C45 P3 . . 117.5(3) ?
    C46 C45 P3 . . 123.8(3) ?
    C47 C46 C45 . . 120.2(5) ?
    C47 C46 H46 . . 119.9 ?
    C45 C46 H46 . . 119.9 ?
    C48 C47 C46 . . 120.5(5) ?
    C48 C47 H47 . . 119.7 ?
    C46 C47 H47 . . 119.7 ?
    C47 C48 C49 . . 119.9(5) ?
    C47 C48 H48 . . 120.1 ?
    C49 C48 H48 . . 120.1 ?
    C48 C49 C50 . . 120.1(5) ?
    C48 C49 H49 . . 120.0 ?
    C50 C49 H49 . . 120.0 ?
    C49 C50 C45 . . 120.6(4) ?
    C49 C50 H50 . . 119.7 ?
    C45 C50 H50 . . 119.7 ?
    C52 C51 C56 . . 119.1(4) ?
    C52 C51 P3 . . 121.4(3) ?
    C56 C51 P3 . . 119.5(3) ?
    C53 C52 C51 . . 120.1(4) ?
    C53 C52 H52 . . 119.9 ?
    C51 C52 H52 . . 119.9 ?
    C54 C53 C52 . . 120.4(4) ?
    C54 C53 H53 . . 119.8 ?
    C52 C53 H53 . . 119.8 ?
    C53 C54 C55 . . 120.0(4) ?
    C53 C54 H54 . . 120.0 ?
    C55 C54 H54 . . 120.0 ?
    C56 C55 C54 . . 119.9(4) ?
    C56 C55 H55 . . 120.0 ?
    C54 C55 H55 . . 120.0 ?
    C55 C56 C51 . . 120.4(4) ?
    C55 C56 H56 . . 119.8 ?
    C51 C56 H56 . . 119.8 ?
    C62 C57 C58 . . 119.5(4) ?
    C62 C57 P3 . . 123.0(4) ?
    C58 C57 P3 . . 117.3(4) ?
    C57 C58 C59 . . 119.7(5) ?
    C57 C58 H58 . . 120.2 ?
    C59 C58 H58 . . 120.2 ?
    C60 C59 C58 . . 120.8(5) ?
    C60 C59 H59 . . 119.6 ?
    C58 C59 H59 . . 119.6 ?
    C59 C60 C61 . . 119.3(5) ?
    C59 C60 H60 . . 120.4 ?
    C61 C60 H60 . . 120.4 ?
    C60 C61 C62 . . 120.9(5) ?
    C60 C61 H61 . . 119.6 ?
    C62 C61 H61 . . 119.6 ?
    C57 C62 C61 . . 119.8(5) ?
    C57 C62 H62 . . 120.1 ?
    C61 C62 H62 . . 120.1 ?
    C68 C63 C64 . . 119.1(5) ?
    C68 C63 P4 . . 117.3(4) ?
    C64 C63 P4 . . 123.4(4) ?
    C63 C64 C65 . . 118.4(6) ?
    C63 C64 H64 . . 120.8 ?
    C65 C64 H64 . . 120.8 ?
    C66 C65 C64 . . 121.2(6) ?
    C66 C65 H65 . . 119.4 ?
    C64 C65 H65 . . 119.4 ?
    C65 C66 C67 . . 120.7(6) ?
    C65 C66 H66 . . 119.6 ?
    C67 C66 H66 . . 119.6 ?
    C66 C67 C68 . . 118.7(6) ?
    C66 C67 H67 . . 120.6 ?
    C68 C67 H67 . . 120.6 ?
    C63 C68 C67 . . 121.7(6) ?
    C63 C68 H68 . . 119.1 ?
    C67 C68 H68 . . 119.1 ?
    C70 C69 C74 . . 118.9(4) ?
    C70 C69 P4 . . 121.3(4) ?
    C74 C69 P4 . . 119.1(3) ?
    C69 C70 C71 . . 119.8(5) ?
    C69 C70 H70 . . 120.1 ?
    C71 C70 H70 . . 120.1 ?
    C72 C71 C70 . . 120.7(5) ?
    C72 C71 H71 . . 119.6 ?
    C70 C71 H71 . . 119.6 ?
    C73 C72 C71 . . 120.4(5) ?
    C73 C72 H72 . . 119.8 ?
    C71 C72 H72 . . 119.8 ?
    C72 C73 C74 . . 119.5(5) ?
    C72 C73 H73 . . 120.3 ?
    C74 C73 H73 . . 120.3 ?
    C73 C74 C69 . . 120.6(4) ?
    C73 C74 H74 . . 119.7 ?
    C69 C74 H74 . . 119.7 ?
    C76 C75 C80 . . 118.3(5) ?
    C76 C75 P4 . . 119.9(4) ?
    C80 C75 P4 . . 121.7(4) ?
    C75 C76 C77 . . 121.3(5) ?
    C75 C76 H76 . . 119.4 ?
    C77 C76 H76 . . 119.4 ?
    C78 C77 C76 . . 119.5(5) ?
    C78 C77 H77 . . 120.2 ?
    C76 C77 H77 . . 120.2 ?
    C77 C78 C79 . . 121.3(5) ?
    C77 C78 H78 . . 119.4 ?
    C79 C78 H78 . . 119.4 ?
    C78 C79 C80 . . 119.7(5) ?
    C78 C79 H79 . . 120.1 ?
    C80 C79 H79 . . 120.1 ?
    C79 C80 C75 . . 119.9(5) ?
    C79 C80 H80 . . 120.0 ?
    C75 C80 H80 . . 120.0 ?
loop_
    _geom_hbond_atom_site_label_D
    _geom_hbond_atom_site_label_H
    _geom_hbond_atom_site_label_A
    _geom_hbond_site_symmetry_A
    _geom_hbond_distance_DH
    _geom_hbond_distance_HA
    _geom_hbond_distance_DA
    _geom_hbond_angle_DHA
    C2 H2 Cg5 4_576 0.95 2.99 3.898(5) 160
    C7 H7 Cg3 . 0.95 3.00 3.930(5) 168
    C25 H25 Cg1 4_565 0.95 2.91 3.769(5) 151
    C42 H42 Cg2 4_565 0.95 3.00 3.944(5) 176
    C53 H53 Cg4 4_576 0.95 2.80 3.617(5) 145
data_global
_journal_date_recd_electronic     2012-09-04
_journal_date_accepted     2012-10-20
_journal_name_full     'Acta Crystallographica, Section E'
_journal_year     2012
_journal_volume     68
_journal_issue     11
_journal_page_first     m1419
_journal_page_last     m1420
_journal_paper_category     QM
_journal_paper_doi     10.1107/S1600536812043589
_journal_coeditor_code     BG2480
_publ_contact_author_name     'Professor Wang, Hsiao-Fen'
_publ_contact_author_address
;
Department of Hair Styling and Design
Hungkuang University
Shalu 433, Taichung, Taiwan, ROC
;
_publ_contact_author_email     'ygl615@yahoo.com.tw, ghlee@ntu.edu.tw'
_publ_contact_author_fax     ' '
_publ_contact_author_phone     ' '
_publ_section_title
;\
<i>trans</i>-Iodido(pyrazinyl-\k<i>C</i>^2^)bis(triphenylphosphane-\k<i>P</i>)\
palladium(II)
;
loop_
    _publ_author_name
    _publ_author_address
    'Tu, Yao-Jen'
;
College of Environmental Sciences and Engineering
Peking University
Beijing 100871, People's Republic of China
;
    'Wang, Hsiao-Fen'
;
Department of Hair Styling and Design
Hungkuang University
Shalu 433, Taichung, Taiwan, ROC
;
    'Lee, Gene-Hsiang'
;
Instrumentation Center
College of Science
National Taiwan University
Taipei 106, Taiwan, ROC
;
    'Yih, Kuang-Hway'
;
Department of Applied Cosmetology
Hungkuang University
Shalu 433, Taichung, Taiwan, ROC
;
    'Tang, Xiao-Yan'
;
College of Environmental Sciences and Engineering
Peking University
Beijing 100871, People's Republic of China
;
_exptl_special_details
;
The 31P{1H} NMR spectra of (I) shows a singlet resonances at \d 18.5. In the 1H
 NMR spectra, the 5,6-H and 3-H protons of the pyrazinyl group exhibit two broad
 singlet and one singlet resonances at \d 9.00, 9.07 and at \d 8.76. The 13C{1H}
 NMR spectra of (I) reveals three singlet at \d 132.2 and at \d 131.9, \d 132.1
 which are assigned to the 3-C and 5,6-C carbon atom of the pyrazinyl group.
 There is a triplet resonance at \d 130.2 (2JP---C = 25.0?Hz), which is assigned
 to the 2-C of pyrazinyl group. In the FAB mass spectra, the base peak with the
 typical Pd isotope distribution is in agreement with the [M+] molecular mass of
 (I).
 Spectroscopic data for (I): ^31^P{^1^H}
NMR: \d 18.5 (s, PPh3). ^1^H NMR: \d 7.27--7.70 (m, 30H, 2PPh3), 9.00 (s, 1H,
5-H of pyrazinyl), 9.07 (s, 1H, 6-H of pyrazinyl), 8.76 (s, 1H, 3-H of
pyrazinyl). ^13^C{^1^H} NMR: \d 128.3 (m, <i>o</i>-C of Ph), 129.2 (m,
<i>p</i>-C of Ph), 134.5 (m, <i>m</i>-C of Ph), 131.9 (s, 3-C of pyrazinyl),
130.2 (t, 2-C of pyrazinyl, ^2^J~P---C~ = 25.0 Hz), 132.1 (s, 5-C of
pyrazinyl), 132.2 (s, 6-C of pyrazinyl).. MS (FAB, NBA, m/<i>z</i>): 838
[<i>M</i>^+^], 711 [<i>M</i>^+^ - I], 632 [<i>M</i>^+^ - I - pyrazinyl]. Anal.
Calcd. for C~40~H~33~IN~2~P~2~Pd: C, 57.40; H, 3.98; N, 3.35. Found: C, 57.74;
H, 4.01; N, 3.28.
;
