# Supplementary material for: trans-Iodido(pyrazinyl-κC 2)bis­(triphenyl­phosphane-κP)palladium(II)
Source: Acta Crystallogr Sect E Struct Rep Online. 2012 Oct 31;68(Pt 11):m1419–20. doi: 10.1107/S1600536812043589 (PMC3515155; doi:10.1107/S1600536812043589)
Supplement: Supplementary file 2 [file e-68-m1419-Isup2.hkl]

# 
# h,k,l, Fc-squared, Fo-squared, sigma(Fo-squared) and status flag 
# 
data_I
_shelx_title ' ic15580 in P2(1)/c' 
_shelx_refln_list_code          4 
_shelx_F_calc_maximum      840.54 
_exptl_crystal_F_000      3328.00 
_reflns_d_resolution_high  0.7696 
 
loop_ 
 _symmetry_equiv_pos_as_xyz 
 'x, y, z' 
 '-x, y+1/2, -z+1/2' 
 '-x, -y, -z' 
 'x, -y-1/2, z-1/2' 
 
_cell_length_a    21.5786 
_cell_length_b    19.8596 
_cell_length_c    16.9192 
_cell_angle_alpha  90.000 
_cell_angle_beta  106.695 
_cell_angle_gamma  90.000 
 
_shelx_F_squared_multiplier     1.000 
 
loop_ 
 _refln_index_h 
 _refln_index_k 
 _refln_index_l 
 _refln_F_squared_calc 
 _refln_F_squared_meas 
 _refln_F_squared_sigma 
 _refln_observed_status 
   1   0   0        2.12       27.65     11.85 o 
   2   0   0     8892.14     9637.90    434.50 o 
   3   0   0     1397.27     1287.69    102.70 o 
   4   0   0   140040.08   149877.20   2820.27 o 
   5   0   0     4511.92     3791.96    363.40 o 
   6   0   0    55914.05    58758.35   1281.16 o 
   7   0   0      553.02      606.19    126.96 o 
   8   0   0    11979.07    11146.78    428.61 o 
   9   0   0      794.31      876.59    156.51 o 
  10   0   0      284.93      363.23    124.20 o 
  11   0   0     7562.60     7513.25    398.22 o 
  12   0   0    64013.56    63982.52   1571.13 o 
  13   0   0     5654.34     6214.49    339.70 o 
  14   0   0    48855.41    48437.40   1370.64 o 
  15   0   0     1644.27     1819.01    212.05 o 
  16   0   0    61138.39    62251.34   1840.68 o 
  17   0   0      535.94      331.80    189.60 o 
  18   0   0     4163.77     5142.84    568.79 o 
  19   0   0     4051.37     4289.65    529.29 o 
  20   0   0    21666.64    19662.89   1753.78 o 
  21   0   0      237.00      655.69    458.20 o 
  22   0   0     9254.22     9037.50   1271.89 o 
  23   0   0      336.44      418.70    371.30 o 
  24   0   0     9187.42    10514.79   1461.48 o 
  25   0   0      944.75      805.79    442.40 o 
  26   0   0      503.38     -308.10    379.20 o 
   1   1   0      315.51       23.04     23.95 o 
   2   1   0   211588.08   231247.08   2676.19 o 
   3   1   0     1323.63     1055.07     61.84 o 
   4   1   0    19342.12    21318.23    341.09 o 
   5   1   0     1108.15     1053.51    116.11 o 
   6   1   0    16621.90    17805.97    445.13 o 
   7   1   0       57.36      165.90     55.26 o 
   8   1   0    33464.91    35982.27    594.34 o 
   9   1   0      738.60      950.63    222.20 o 
  10   1   0    14249.81    14110.31    400.81 o 
  11   1   0     1155.12     1258.48    132.27 o 
  12   1   0     7968.55     8096.51    310.15 o 
  13   1   0     4272.71     4565.00    294.19 o 
  14   1   0    78794.42    79093.30   2645.58 o 
  15   1   0      545.12      832.48    122.20 o 
  16   1   0     8862.40     9797.92    687.29 o 
  17   1   0      985.49     1301.41    201.10 o 
  18   1   0    20208.67    21364.06    714.76 o 
  19   1   0      632.28      892.91    192.66 o 
  20   1   0    24108.55    22529.04    925.05 o 
  21   1   0     2607.29     3135.55    533.27 o 
  22   1   0     6172.96     6064.06    742.70 o 
  23   1   0      219.43      260.85    286.67 o 
  24   1   0      755.30      929.26    513.49 o 
  25   1   0      276.92      450.51    309.99 o 
  26   1   0      480.59      333.33    341.50 o 
   0   2   0    31555.25    32948.08    676.63 o 
   1   2   0       23.47       41.47     15.36 o 
   2   2   0     9506.31     9631.38    180.45 o 
   3   2   0      210.58      270.73     40.42 o 
   4   2   0    90693.21    95986.70   1208.01 o 
   5   2   0      441.41      593.80     66.39 o 
   6   2   0   183665.91   195074.13   2365.58 o 
   7   2   0      525.01      496.89     87.70 o 
   8   2   0     2692.78     2661.01    152.09 o 
   9   2   0     3074.95     2952.93    170.92 o 
  10   2   0   128011.08   131875.83   1752.03 o 
  11   2   0     1263.60     1269.55    128.74 o 
  12   2   0     8940.84     8528.72    306.48 o 
  13   2   0     4335.57     4201.33    281.69 o 
  14   2   0    22624.48    21893.25    562.15 o 
  15   2   0      482.53      717.53    121.71 o 
  16   2   0    41557.54    41104.43    930.79 o 
  17   2   0      638.75      594.77    197.04 o 
  18   2   0     6621.35     6315.51    443.86 o 
  19   2   0      146.94      567.99    164.15 o 
  20   2   0       94.46      480.35    205.28 o 
  21   2   0     1666.06     1639.41    533.24 o 
  22   2   0     6533.91     6334.42    759.91 o 
  23   2   0       19.29     -113.63    414.75 o 
  24   2   0     4857.09     4776.31    821.59 o 
  25   2   0     4053.24     4577.00    683.76 o 
  26   2   0     3022.21     3118.03    558.52 o 
   1   3   0     1027.57      767.46     61.84 o 
   2   3   0     8118.33     7610.34    287.97 o 
   3   3   0        0.66        2.38     32.11 o 
   4   3   0   194559.95   208558.42   2488.74 o 
   5   3   0     1892.44     1860.49    117.18 o 
   6   3   0     6760.29     6680.07    206.31 o 
   7   3   0        2.04       70.29     53.21 o 
   8   3   0   175576.83   180296.44   2266.06 o 
   9   3   0     2782.56     2489.59    232.49 o 
  10   3   0    14040.77    13934.91    640.41 o 
  11   3   0     5549.61     5325.93    268.46 o 
  12   3   0   187147.50   189243.27   2472.78 o 
  13   3   0     7305.18     7017.78    298.41 o 
  14   3   0     1196.44     1324.00    200.35 o 
  15   3   0     3494.67     3540.28    235.89 o 
  16   3   0     1994.98     2417.61    241.02 o 
  17   3   0     1764.49     1723.18    279.13 o 
  18   3   0      835.86      686.58    214.83 o 
  19   3   0      494.41      664.96    222.45 o 
  20   3   0     2084.40     2249.30    458.20 o 
  21   3   0       41.67      170.31    235.37 o 
  22   3   0    17969.50    18850.76   1690.58 o 
  23   3   0     3016.92     2974.77    552.94 o 
  24   3   0    12921.90    12757.32   1139.56 o 
  25   3   0        6.59      559.88    326.75 o 
  26   3   0    10806.91    11898.30   1150.73 o 
   0   4   0    11258.41    10061.59    322.68 o 
   1   4   0      224.78      313.83     47.38 o 
   2   4   0      121.54      271.09    104.86 o 
   3   4   0      171.64      247.89    123.60 o 
   4   4   0       10.11       90.26     88.59 o 
   5   4   0      934.49      977.48     94.12 o 
   6   4   0    85673.73    87442.41   1194.39 o 
   7   4   0     1602.65     1686.26    130.45 o 
   8   4   0    27391.06    28254.39    532.13 o 
   9   4   0     1109.47     1152.21    123.08 o 
  10   4   0   110433.75   113092.73   1571.66 o 
  11   4   0      611.59      788.83    112.70 o 
  12   4   0    15115.78    14725.03    402.88 o 
  13   4   0      234.63      368.10    101.77 o 
  14   4   0    24274.61    24213.92    649.69 o 
  15   4   0     2092.02     2408.40    204.34 o 
  16   4   0      945.41     1293.65    185.34 o 
  17   4   0       58.88      121.98    159.11 o 
  18   4   0      200.93      164.72    175.92 o 
  19   4   0     1126.19     1060.54    252.38 o 
  20   4   0     1811.25     2089.87    513.49 o 
  21   4   0      660.37     1078.86    509.54 o 
  22   4   0     2678.54     2531.42    600.39 o 
  23   4   0      636.50     1159.82    513.49 o 
  24   4   0     4673.23     4203.36    664.74 o 
  25   4   0      400.52      149.12    288.47 o 
  26   4   0     8544.36     8987.74    980.06 o 
   1   5   0        1.86       41.62     40.60 o 
   2   5   0       97.69      504.68    167.80 o 
   3   5   0     2457.20     2272.97    144.73 o 
   4   5   0     5344.01     5323.40    203.19 o 
   5   5   0     2520.39     2241.71    147.86 o 
   6   5   0     4983.32     5288.34    213.71 o 
   7   5   0       12.56      -27.77     57.31 o 
   8   5   0      265.11      354.97    102.29 o 
   9   5   0     1542.14     1636.16    148.06 o 
  10   5   0     8562.77     8971.24    315.10 o 
  11   5   0     1702.90     1803.21    165.87 o 
  12   5   0     3630.38     4030.79    246.37 o 
  13   5   0      799.79      701.55    169.08 o 
  14   5   0      694.41      569.38    124.94 o 
  15   5   0       71.78      192.44     99.00 o 
  16   5   0     8347.35     8666.80    440.40 o 
  17   5   0     1222.26      860.95    327.85 o 
  18   5   0    15835.94    14413.59    793.05 o 
  19   5   0       37.77     -157.36    156.51 o 
  20   5   0      475.55      826.84    296.25 o 
  21   5   0      661.18      794.54    235.62 o 
  22   5   0     3460.80     4113.57   1090.19 o 
  23   5   0      377.14      136.82    355.50 o 
  24   5   0      302.91      354.83    298.50 o 
  25   5   0      454.75       93.22    888.74 o 
  26   5   0       12.02      -92.61    258.12 o 
   0   6   0   234737.45   257642.13   4808.37 o 
   1   6   0     5688.52     5142.89    188.76 o 
   2   6   0     3895.24     4314.88    177.68 o 
   3   6   0      147.52      304.35     72.23 o 
   4   6   0    60057.55    62421.95   1007.23 o 
   5   6   0      511.18      525.56    114.56 o 
   6   6   0    21099.88    21749.29    453.44 o 
   7   6   0       28.28       64.09     65.98 o 
   8   6   0    30304.09    31883.45    608.73 o 
   9   6   0     2310.28     2159.89    173.81 o 
  10   6   0    20137.54    20313.02    483.75 o 
  11   6   0       76.58      200.59     88.06 o 
  12   6   0     5526.93     5656.11    299.21 o 
  13   6   0       79.71       65.59    100.60 o 
  14   6   0    16392.01    16166.89    557.61 o 
  15   6   0     1343.66     1360.17    163.38 o 
  16   6   0    11858.25    11718.64    526.32 o 
  17   6   0     1419.92     1452.44    277.38 o 
  18   6   0      724.11      848.12    242.77 o 
  19   6   0     1727.79     1711.46    316.92 o 
  20   6   0    17951.50    19095.16   3025.67 o 
  21   6   0     1881.14     1549.16    303.67 o 
  22   6   0      101.62      169.89    241.79 o 
  23   6   0     2147.78     2874.00    521.20 o 
  24   6   0     7616.38     7727.78    868.51 o 
  25   6   0      895.06      628.44    335.03 o 
  26   6   0     1621.90     2808.10    572.44 o 
   1   7   0     1882.95     1848.30    238.27 o 
   2   7   0    30802.25    31749.28    596.62 o 
   3   7   0      545.78      565.43     91.53 o 
   4   7   0    45629.04    47660.59    837.08 o 
   5   7   0      180.16      247.15    111.19 o 
   6   7   0     4858.25     4796.33    258.42 o 
   7   7   0     1416.82     1140.83    129.23 o 
   8   7   0    32828.22    31878.88    626.04 o 
   9   7   0      992.32      882.68    124.72 o 
  10   7   0     3332.96     3681.39    374.26 o 
  11   7   0       25.67      -62.37     84.79 o 
  12   7   0    40073.93    39812.70    785.88 o 
  13   7   0       97.75      440.68    118.46 o 
  14   7   0    18586.78    18097.67    507.34 o 
  15   7   0       56.24       55.55    134.01 o 
  16   7   0       80.76      390.63    157.19 o 
  17   7   0     2230.01     2127.68    315.79 o 
  18   7   0     8878.35     9137.68    920.34 o 
  19   7   0      754.50      561.08    220.68 o 
  20   7   0      978.19     1014.10    259.58 o 
  21   7   0     1549.91     1272.71    292.29 o 
  22   7   0     8479.05     9780.53   1327.19 o 
  23   7   0     1552.64     1184.60    397.04 o 
  24   7   0      128.37      424.26    339.52 o 
  25   7   0      182.53      827.02    355.42 o 
   0   8   0    61655.36    69890.55   1572.08 o 
   1   8   0     1178.77     1184.09    130.55 o 
   2   8   0    54085.46    58965.51   1104.69 o 
   3   8   0     3091.89     3010.83    216.22 o 
   4   8   0     7480.59     7350.24    501.67 o 
   5   8   0      561.20      580.44    125.73 o 
   6   8   0      102.87      336.90     90.49 o 
   7   8   0      270.32      151.45    116.99 o 
   8   8   0    11180.09    12101.95    495.13 o 
   9   8   0      423.54      371.90     96.14 o 
  10   8   0     1436.46     1760.98    176.67 o 
  11   8   0      858.77      852.03    256.69 o 
  12   8   0     5533.57     5608.18    456.38 o 
  13   8   0      126.11        0.82    102.11 o 
  14   8   0    16328.77    15680.20    488.67 o 
  15   8   0      815.29      923.65    219.87 o 
  16   8   0      205.07      526.05    161.78 o 
  17   8   0      380.95      374.45    158.37 o 
  18   8   0      140.99      108.22    183.95 o 
  19   8   0      720.48      516.13    224.99 o 
  20   8   0      207.39      962.75    257.60 o 
  21   8   0      634.76      538.65    473.99 o 
  22   8   0      408.96     1347.31    347.16 o 
  23   8   0      461.48      376.24    297.88 o 
  24   8   0      945.46     1966.79    457.96 o 
  25   8   0      432.28      623.73    473.99 o 
   1   9   0     1009.58     1030.21    136.69 o 
   2   9   0    92708.53    95896.49   1477.55 o 
   3   9   0      243.59      310.10     84.05 o 
   4   9   0      914.26     1124.30    136.73 o 
   5   9   0        8.06      142.44     79.53 o 
   6   9   0    18979.61    18018.97    485.14 o 
   7   9   0       78.62      -63.80    109.72 o 
   8   9   0     9180.33     9715.15    390.78 o 
   9   9   0        2.03      163.05     97.69 o 
  10   9   0    14810.44    14287.21    471.89 o 
  11   9   0      152.84      102.16     97.86 o 
  12   9   0    12611.46    11890.16    439.20 o 
  13   9   0       58.24       83.99    107.20 o 
  14   9   0    23407.52    22739.95    607.62 o 
  15   9   0      736.08      724.34    144.10 o 
  16   9   0     1454.42     1661.69    333.94 o 
  17   9   0      329.68      620.30    171.31 o 
  18   9   0    15449.94    16141.45    872.04 o 
  19   9   0      305.80      182.49    199.15 o 
  20   9   0     1195.36     2015.78    349.57 o 
  21   9   0      700.15     1204.47    327.85 o 
  22   9   0     4613.92     6227.95    758.08 o 
  23   9   0      521.28      188.89    406.85 o 
  24   9   0      111.44      516.54    316.06 o 
  25   9   0       15.24      210.06    326.75 o 
   0  10   0    64960.86    62275.04   1508.88 o 
   1  10   0     1466.96     1463.11    148.97 o 
   2  10   0    20627.50    20996.47    507.21 o 
   3  10   0       79.66      158.55     76.70 o 
   4  10   0    43403.67    41060.05    809.46 o 
   5  10   0      520.31      412.91    106.28 o 
   6  10   0       35.26       94.57     89.97 o 
   7  10   0      144.04       98.13     98.68 o 
   8  10   0    14014.18    13915.03    632.32 o 
   9  10   0       13.11       97.81    118.46 o 
  10  10   0     8229.54     8202.36    415.85 o 
  11  10   0        6.31      123.46    111.45 o 
  12  10   0    17218.46    17703.16    570.23 o 
  13  10   0      426.65      482.53    151.56 o 
  14  10   0     4547.11     4863.07    359.49 o 
  15  10   0     1445.96     1936.24    228.85 o 
  16  10   0    42368.00    41393.58   1254.79 o 
  17  10   0      228.61      149.00    247.91 o 
  18  10   0    11412.37    11448.51    764.40 o 
  19  10   0     8197.76     7932.83    660.20 o 
  20  10   0    20398.66    20371.35    995.31 o 
  21  10   0     1062.17     1756.52    446.35 o 
  22  10   0     3264.69     4063.23    634.00 o 
  23  10   0      398.04      308.61    296.94 o 
  24  10   0     1264.32     1460.84    404.28 o 
   1  11   0      573.41      583.83    105.70 o 
   2  11   0    45164.21    45862.75    874.72 o 
   3  11   0     1816.74     1879.71    177.18 o 
   4  11   0    12025.20    11968.66    726.26 o 
   5  11   0       25.10       91.64     96.53 o 
   6  11   0     9751.47    10470.56    398.10 o 
   7  11   0      120.48      229.39     96.90 o 
   8  11   0    22135.05    22411.85    613.61 o 
   9  11   0     1740.49     1904.65    215.93 o 
  10  11   0      269.76      296.63    130.55 o 
  11  11   0     2674.40     2555.89    261.60 o 
  12  11   0     1925.87     2119.74    314.08 o 
  13  11   0      206.15        9.92    123.80 o 
  14  11   0    30541.37    30832.35   1264.07 o 
  15  11   0     1446.01     1957.26    328.17 o 
  16  11   0       54.83     -106.18    162.68 o 
  17  11   0     3985.58     4198.70    425.48 o 
  18  11   0     3077.03     3057.28    501.64 o 
  19  11   0       15.19     -109.12    223.23 o 
  20  11   0    12748.20    13017.67   1607.63 o 
  21  11   0      661.11      905.69    315.58 o 
  22  11   0      504.29       74.16    335.75 o 
  23  11   0       96.90      448.99    509.54 o 
  24  11   0     1072.85     1050.69    631.99 o 
   0  12   0    24406.62    24260.64    821.59 o 
   1  12   0      615.39      741.01    268.60 o 
   2  12   0     1412.39     1187.43    149.03 o 
   3  12   0      209.92      202.37     97.04 o 
   4  12   0       24.04      251.43     99.75 o 
   5  12   0      489.51      509.39    126.94 o 
   6  12   0   130091.59   129668.82   2047.38 o 
   7  12   0      542.75      302.18    125.62 o 
   8  12   0     4716.78     5408.02    349.97 o 
   9  12   0      908.61     1249.04    376.33 o 
  10  12   0    57107.51    55670.30   1143.23 o 
  11  12   0       55.79      153.04    128.23 o 
  12  12   0    13464.50    13974.41    834.06 o 
  13  12   0     1867.99     2199.50    259.53 o 
  14  12   0     4604.69     4445.16    450.02 o 
  15  12   0     2799.04     3291.25    302.00 o 
  16  12   0     1186.59     1233.72    313.13 o 
  17  12   0      189.15      297.59    237.09 o 
  18  12   0       71.37      114.27    319.95 o 
  19  12   0     1121.79      975.54    319.85 o 
  20  12   0     5765.30     5408.37    936.14 o 
  21  12   0       37.79      545.09    395.00 o 
  22  12   0    11824.25    10348.89   1461.48 o 
  23  12   0      192.24      955.89    560.89 o 
   1  13   0       84.46       93.71     80.85 o 
   2  13   0     8032.72     8064.99    431.97 o 
   3  13   0     2732.27     3104.75    249.42 o 
   4  13   0    70403.19    66383.71   4841.10 o 
   5  13   0       33.50      174.86    107.20 o 
   6  13   0    13000.90    13201.43    469.78 o 
   7  13   0     2209.04     2427.96    453.11 o 
   8  13   0   135580.81   132824.09   2150.11 o 
   9  13   0       14.01      117.17    118.35 o 
  10  13   0    12703.60    12305.37    517.75 o 
  11  13   0     2357.83     2348.12    263.13 o 
  12  13   0    28752.39    28555.28   1325.08 o 
  13  13   0      133.22       93.82    136.80 o 
  14  13   0     7757.57     7685.88    473.75 o 
  15  13   0       13.45      344.06    133.51 o 
  16  13   0     2320.78     2359.54    460.52 o 
  17  13   0      737.58      626.90    213.31 o 
  18  13   0      635.46      600.39    466.10 o 
  19  13   0      654.84     1256.09    529.29 o 
  20  13   0     2343.91     3120.47    782.09 o 
  21  13   0       58.58     -118.50    355.50 o 
  22  13   0     3693.05     3428.56    821.59 o 
  23  13   0     2580.64     2377.87    742.59 o 
   0  14   0    21029.96    21938.07    813.69 o 
   1  14   0     1543.52     1783.02    186.57 o 
   2  14   0    22849.58    22451.41    588.84 o 
   3  14   0      804.67      721.94    143.05 o 
   4  14   0     6081.97     6177.11    350.04 o 
   5  14   0      271.46      443.35    125.78 o 
   6  14   0    42481.60    43765.54    946.09 o 
   7  14   0     1342.99     1389.36    217.61 o 
   8  14   0        8.77      223.19    120.70 o 
   9  14   0       73.97      197.82    118.00 o 
  10  14   0    50579.80    49013.29   1083.37 o 
  11  14   0       62.82      325.63    133.52 o 
  12  14   0    12860.14    12444.88    551.75 o 
  13  14   0     1953.50     1844.96    231.75 o 
  14  14   0    11644.52    11931.60   1536.53 o 
  15  14   0      686.69      632.59    208.96 o 
  16  14   0     5213.55     5118.90    608.45 o 
  17  14   0       19.74       41.57    222.11 o 
  18  14   0     6579.70     6541.13   1074.39 o 
  19  14   0      972.98     1177.09    552.99 o 
  20  14   0      228.43      355.50    442.40 o 
  21  14   0     1350.05     1927.58    679.39 o 
  22  14   0     4771.41     3341.66    829.49 o 
   1  15   0        2.11      -19.75     89.38 o 
   2  15   0    71086.16    71146.00   1346.93 o 
   3  15   0      115.94      305.64    237.00 o 
   4  15   0     2041.30     1979.64    209.74 o 
   5  15   0      435.77      623.47    137.44 o 
   6  15   0    30177.99    28734.73    737.02 o 
   7  15   0      189.50      382.70    153.51 o 
   8  15   0     3017.40     3339.69    430.55 o 
   9  15   0      648.06      838.79    214.83 o 
  10  15   0    10822.59    11074.47    666.31 o 
  11  15   0      268.33      445.63    180.31 o 
  12  15   0     9227.13     9134.23    861.09 o 
  13  15   0       14.29      249.62    545.09 o 
  14  15   0    16413.27    18332.61   1635.28 o 
  15  15   0      459.23      956.54    470.05 o 
  16  15   0    10126.84     9465.60    840.39 o 
  17  15   0     1948.40     1629.09    663.59 o 
  18  15   0    39967.12    39309.98   2369.97 o 
  19  15   0        2.27      260.70    418.70 o 
  20  15   0     5400.55     5000.65    971.69 o 
  21  15   0     3284.85     4423.95    908.49 o 
   0  16   0    67363.68    65482.40   1761.68 o 
   1  16   0      912.72      921.20    142.20 o 
   2  16   0     6578.54     6884.81    483.76 o 
   3  16   0       27.81      225.45    181.70 o 
   4  16   0    70060.34    72127.68   2125.08 o 
   5  16   0      347.85      485.54    391.05 o 
   6  16   0       70.91      168.86    158.47 o 
   7  16   0       46.58      337.44    168.09 o 
   8  16   0       80.78      194.74    256.75 o 
   9  16   0      736.38      702.30    204.45 o 
  10  16   0       27.91        1.07    292.30 o 
  11  16   0      427.00      451.15    201.08 o 
  12  16   0     6336.23     7086.55    569.62 o 
  13  16   0      108.14       78.53    248.85 o 
  14  16   0     1238.99      648.23    335.75 o 
  15  16   0     3772.37     3753.12    801.84 o 
  16  16   0    34886.84    35469.87   1504.14 o 
  17  16   0     3082.98     3335.55    505.59 o 
  18  16   0     9258.91    10143.49   1342.99 o 
  19  16   0     4110.18     3981.56    884.79 o 
  20  16   0    16285.77    15144.14   1745.88 o 
  21  16   0       62.14      229.10    450.30 o 
   1  17   0     1402.60      976.91    311.48 o 
   2  17   0    39343.65    34726.65   1415.67 o 
   3  17   0      580.11      392.57    450.30 o 
   4  17   0     6742.53     5795.86    805.79 o 
   5  17   0      188.81      472.08    268.60 o 
   6  17   0     8500.99    10226.20    640.27 o 
   7  17   0      221.22      413.87    178.81 o 
   8  17   0     1826.99     1719.73    299.04 o 
   9  17   0       54.99       43.81    175.37 o 
  10  17   0     2012.64     2189.83    300.99 o 
  11  17   0        1.98      257.03    193.57 o 
  12  17   0       25.35      241.97    204.28 o 
  13  17   0      519.18      771.62    240.72 o 
  14  17   0    10283.65    10929.84    944.04 o 
  15  17   0      701.30      748.41    313.15 o 
  16  17   0     3851.91     5179.45    647.70 o 
  17  17   0     1289.89     1334.90    360.01 o 
  18  17   0     9443.98    10720.19   1406.18 o 
  19  17   0      411.46      782.09    489.79 o 
  20  17   0     2284.85     2148.78    647.79 o 
   0  18   0    23469.68    22151.36   1611.58 o 
   1  18   0      441.44      425.76    258.12 o 
   2  18   0       27.60      222.05    231.37 o 
   3  18   0       88.94      603.49    270.88 o 
   4  18   0     1867.78     1942.32    786.04 o 
   5  18   0      196.73      244.90    242.76 o 
   6  18   0    52505.38    52601.03   1426.91 o 
   7  18   0     1293.88     1518.90    264.19 o 
   8  18   0      448.07      230.91    327.85 o 
   9  18   0      351.73      591.47    216.41 o 
  10  18   0    22005.70    22262.77    894.58 o 
  11  18   0       76.06       82.33    198.51 o 
  12  18   0     1182.46     1382.52    288.30 o 
  13  18   0      905.56     1081.40    308.10 o 
  14  18   0     1248.74     1903.05    340.40 o 
  15  18   0      126.12     -126.31    241.79 o 
  16  18   0       12.95      115.65    323.90 o 
  17  18   0      284.82      109.40    275.45 o 
  18  18   0      959.79     1666.88    545.09 o 
  19  18   0      341.40     -126.40    387.10 o 
   1  19   0      102.48      383.82    387.10 o 
   2  19   0     9838.79     9278.79    876.80 o 
   3  19   0       20.03      193.55    240.20 o 
   4  19   0    10500.48    10411.03    931.62 o 
   5  19   0      112.30       55.06    269.85 o 
   6  19   0     8019.74     8875.77   1508.88 o 
   7  19   0      358.57      539.21    295.43 o 
   8  19   0    29728.97    29898.86   1392.31 o 
   9  19   0     1704.94     1475.59    375.54 o 
  10  19   0        7.33      601.03    279.14 o 
  11  19   0      684.10     1214.10    730.74 o 
  12  19   0    10428.61     9440.80    707.94 o 
  13  19   0     1686.20     1524.41    299.04 o 
  14  19   0      167.25      380.16    209.27 o 
  15  19   0       50.15     -284.40    335.75 o 
  16  19   0     8409.00    11480.75    977.56 o 
  17  19   0     1164.13     1677.31    373.85 o 
  18  19   0     3243.76     3373.26    687.29 o 
   0  20   0     5761.80     5253.44    971.69 o 
   1  20   0       64.01      284.57    256.78 o 
   2  20   0        5.74       -5.36    241.79 o 
   3  20   0      169.08      410.19    286.47 o 
   4  20   0      282.84      626.98    320.87 o 
   5  20   0      177.77      513.20    295.43 o 
   6  20   0     6984.18     7464.08    826.51 o 
   7  20   0     1135.53     1026.74    351.39 o 
   8  20   0     2949.93     3203.03    541.76 o 
   9  20   0      486.65      942.55    375.25 o 
  10  20   0     9967.02    10024.45    943.60 o 
  11  20   0     1714.74     2068.05    434.55 o 
  12  20   0        3.72        3.55    316.00 o 
  13  20   0      182.57      393.37    298.50 o 
  14  20   0     5472.35     6248.83   1042.79 o 
  15  20   0      157.99     -363.40    395.00 o 
  16  20   0        1.83     -323.90    379.20 o 
   1  21   0       34.08      169.63    254.12 o 
   2  21   0        2.03      378.22    270.54 o 
   3  21   0       69.77      192.96    560.89 o 
   4  21   0     2018.31     2005.57    455.24 o 
   5  21   0      423.26      529.29    671.49 o 
   6  21   0     3742.86     3550.83    578.06 o 
   7  21   0      382.83     1100.45    354.68 o 
   8  21   0     1912.55     2052.88    451.56 o 
   9  21   0      363.90     -140.26    316.00 o 
  10  21   0     1119.60     1243.96    360.27 o 
  11  21   0       26.44      113.28    276.63 o 
  12  21   0       27.80      456.36    383.15 o 
  13  21   0     1013.27     2264.97    438.48 o 
  14  21   0      134.37      473.99    458.20 o 
  15  21   0      132.94      837.39    450.30 o 
   0  22   0     9311.07     8524.01   1287.69 o 
   1  22   0      132.95      439.86    293.54 o 
   2  22   0     1021.94      610.28    337.82 o 
   3  22   0      100.25     -111.43    264.24 o 
   4  22   0    10775.69    11214.26   1062.29 o 
   5  22   0      109.82      -45.89    434.50 o 
   6  22   0    12592.01    12088.52   1350.89 o 
   7  22   0       36.27       95.68    304.15 o 
   8  22   0       57.66      490.84    286.08 o 
   9  22   0     1171.85      897.71    371.30 o 
  10  22   0     9082.73    10109.36    993.90 o 
  11  22   0       39.11      394.19    687.29 o 
  12  22   0     1158.17     1959.45    420.39 o 
  13  22   0      176.06      451.88    305.87 o 
  14  22   0     4262.85     5506.24    979.59 o 
   1  23   0      430.18      779.91    466.10 o 
   2  23   0     1504.71     1182.59    360.92 o 
   3  23   0      107.08      -37.90    264.49 o 
   4  23   0      171.58      844.37    354.85 o 
   5  23   0        5.19      110.53    295.70 o 
   6  23   0     1078.89     1625.26    434.75 o 
   7  23   0       47.46      550.45    329.44 o 
   8  23   0    17123.50    16394.09   1287.58 o 
   9  23   0      117.60       22.95    283.47 o 
  10  23   0      376.31      579.77    326.04 o 
  11  23   0     1080.59     1331.16    381.15 o 
  12  23   0     5196.25     4723.81    653.50 o 
   0  24   0     3387.88     2828.17    758.39 o 
   1  24   0      349.04      406.73    857.14 o 
   2  24   0        4.88      949.57    392.40 o 
   3  24   0        0.89      306.02    687.29 o 
   4  24   0     1757.72     1441.45    457.65 o 
   5  24   0      457.73      638.38    346.42 o 
   6  24   0     6134.20     4420.58    702.19 o 
   7  24   0       51.31      -64.01    311.28 o 
   8  24   0      245.00     -199.58    317.09 o 
   9  24   0       81.41      281.34    726.79 o 
   1  25   0      162.25      675.61    384.35 o 
   2  25   0    27456.97    24279.64   1614.12 o 
   3  25   0       47.51      537.77    370.96 o 
   4  25   0     2449.73     2442.44    544.36 o 
   5  25   0       88.07        6.14    406.85 o 
   6  25   0     3985.88     2937.26    586.29 o 
 -27   1   1     1711.97     1791.36    504.41 o 
 -26   1   1      123.81      415.71    306.98 o 
 -25   1   1     2129.58     2397.16    477.39 o 
 -24   1   1     4921.61     5114.33    697.99 o 
 -23   1   1     9579.55    10299.09    977.56 o 
 -22   1   1       27.49      308.48    347.60 o 
 -21   1   1     1342.37     1619.76    259.71 o 
 -20   1   1        3.98      -38.31    147.32 o 
 -19   1   1     5979.63     6088.23    449.65 o 
 -18   1   1     1853.62     2286.14    273.55 o 
 -17   1   1     3915.60     3920.29    509.54 o 
 -16   1   1     4482.04     4148.77    414.75 o 
 -15   1   1     9644.97     9210.34    350.92 o 
 -14   1   1     7433.58     7658.82    271.34 o 
 -13   1   1    16497.47    15293.87    370.89 o 
 -12   1   1      975.27      999.92    104.78 o 
 -11   1   1    10831.08    11494.34    296.94 o 
 -10   1   1     5682.24     5434.13    197.16 o 
  -9   1   1     8626.58     8777.86    325.28 o 
  -8   1   1     3629.89     3409.13    150.84 o 
  -7   1   1      217.33      259.68     76.10 o 
  -6   1   1     2737.36     2622.83    167.57 o 
  -5   1   1    29909.06    32310.28    512.21 o 
  -4   1   1     5048.09     4472.89    262.91 o 
  -3   1   1   207280.75   230790.09   2471.22 o 
  -2   1   1     2072.64     1981.63    118.59 o 
   0   1   1      840.38       93.38     37.58 o 
   1   1   1   135401.28   147646.13   3384.08 o 
   2   1   1       75.76      190.74     33.25 o 
   3   1   1      238.03      554.03     54.71 o 
   4   1   1       11.22       70.56     38.11 o 
   5   1   1     1350.71     1897.92    115.64 o 
   6   1   1     8122.95     7871.64    219.30 o 
   7   1   1     7253.21     7801.85    232.40 o 
   8   1   1      171.41      215.82     65.65 o 
   9   1   1     1100.88     1303.50    126.64 o 
  10   1   1        4.41       80.68     74.10 o 
  11   1   1    45681.53    45888.80   1447.22 o 
  12   1   1      162.53      186.38     81.49 o 
  13   1   1     6877.43     6802.49    291.90 o 
  14   1   1      369.53      372.25     92.24 o 
  15   1   1     4842.88     5075.87    259.53 o 
  16   1   1       14.02      108.16    124.29 o 
  17   1   1     4965.96     5516.21    390.55 o 
  18   1   1     3708.57     4096.97    470.05 o 
  19   1   1     3628.00     3060.18    516.69 o 
  20   1   1      352.91      704.94    295.70 o 
  21   1   1    14447.49    14228.26   1232.39 o 
  22   1   1     4604.08     5146.62    689.05 o 
  23   1   1     2599.13     2119.43    451.54 o 
  24   1   1     1108.14      856.83    675.44 o 
  25   1   1     3600.13     3285.94    606.07 o 
  26   1   1     2947.69     4162.42    680.40 o 
 -27   2   1     4571.35     4794.85    896.64 o 
 -26   2   1      414.66      307.15    279.14 o 
 -25   2   1     5027.65     4540.47    677.86 o 
 -24   2   1      722.48      946.82    351.55 o 
 -23   2   1     1735.05     1550.24    425.12 o 
 -22   2   1     5769.49     5498.41    546.57 o 
 -21   2   1     8834.12     9118.98    576.52 o 
 -20   2   1     8149.79     8147.47    533.27 o 
 -19   2   1     2443.68     2709.90    371.30 o 
 -18   2   1     1717.62     1484.33    279.92 o 
 -17   2   1    21988.42    22830.42    846.15 o 
 -16   2   1     5333.83     4789.42    477.94 o 
 -15   2   1    49770.78    48183.52    902.84 o 
 -14   2   1      227.84      206.83     82.45 o 
 -13   2   1    28344.63    27591.99    550.17 o 
 -12   2   1     9592.99     8632.95    347.37 o 
 -11   2   1    14955.26    14117.28    363.06 o 
 -10   2   1       34.13      105.55     58.13 o 
  -9   2   1        3.48       95.85     54.02 o 
  -8   2   1       54.29      161.71     64.18 o 
  -7   2   1     6328.18     7145.06    198.68 o 
  -6   2   1     1042.33      927.02    127.26 o 
  -5   2   1   136451.53   148785.39   2022.39 o 
  -4   2   1      383.24      518.80     51.68 o 
  -3   2   1      433.78      394.65     50.19 o 
  -2   2   1       67.09      246.77     50.72 o 
  -1   2   1   400368.84   441670.25   5671.61 o 
   0   2   1      757.91      682.29     37.00 o 
   1   2   1    12773.60    13335.50    325.96 o 
   2   2   1      986.26      850.21     71.48 o 
   3   2   1     5138.44     4997.44    145.57 o 
   4   2   1     1399.89     1550.94    103.03 o 
   5   2   1     1830.45     1795.58    188.61 o 
   6   2   1     3356.04     3071.66    409.31 o 
   7   2   1    24813.42    25290.80    474.33 o 
   8   2   1        9.49       67.60     69.93 o 
   9   2   1    23719.14    23427.64    490.54 o 
  10   2   1       72.45      209.53     86.54 o 
  11   2   1    15145.24    14800.56    389.27 o 
  12   2   1     1801.69     1921.30    168.39 o 
  13   2   1    47187.43    47297.10    972.05 o 
  14   2   1     1483.38     1563.05    206.42 o 
  15   2   1    27879.95    27564.43    622.78 o 
  16   2   1      226.06      296.47    109.46 o 
  17   2   1       50.33      -73.73    124.85 o 
  18   2   1     1351.62     2194.94    246.28 o 
  19   2   1    24092.30    25134.10   1117.84 o 
  20   2   1      281.48      601.02    281.72 o 
  21   2   1     2895.38     2585.53    519.59 o 
  22   2   1      834.35     1029.42    354.92 o 
  23   2   1    13625.02    13616.83   1153.04 o 
  24   2   1      123.31      117.57    280.81 o 
  25   2   1     2149.10     2765.81    568.79 o 
  26   2   1        5.12     -409.55    273.03 o 
 -26   3   1       99.80      296.72    301.34 o 
 -25   3   1     1585.19     1688.15    431.86 o 
 -24   3   1     3346.95     3406.32    655.69 o 
 -23   3   1       67.02     -112.27    250.63 o 
 -22   3   1      953.87      866.66    239.01 o 
 -21   3   1    10301.86     9365.97    707.17 o 
 -20   3   1      777.28      992.68    446.35 o 
 -19   3   1     4020.30     4502.50    478.97 o 
 -18   3   1     7823.97     7413.32    576.99 o 
 -17   3   1      324.35      350.38    181.21 o 
 -16   3   1     3011.18     3281.38    366.73 o 
 -15   3   1    40487.41    41095.44    955.24 o 
 -14   3   1     1015.88     1199.91    137.88 o 
 -13   3   1       72.55      548.31     99.52 o 
 -12   3   1      974.74     1035.53    117.37 o 
 -11   3   1      548.90      600.09     89.98 o 
 -10   3   1       42.37       27.21     58.13 o 
  -9   3   1    31704.28    32333.04    817.12 o 
  -8   3   1     1173.10     1176.66    111.82 o 
  -7   3   1     2498.45     2925.20    148.42 o 
  -6   3   1     1608.66     1779.13    114.62 o 
  -5   3   1    35937.89    37924.54    687.78 o 
  -4   3   1      112.61      191.42     46.98 o 
  -3   3   1   199675.14   222089.34   2612.21 o 
  -2   3   1      155.03      246.91     26.60 o 
  -1   3   1     4997.74     5360.19    160.29 o 
   0   3   1        2.89       29.78     17.25 o 
   1   3   1     9139.36     9574.82    216.64 o 
   2   3   1      100.35      190.48     44.00 o 
   3   3   1      457.95      607.28     78.80 o 
   4   3   1     6784.12     6152.73    238.03 o 
   5   3   1      928.33     1008.26    103.58 o 
   6   3   1      462.73      510.94     78.66 o 
   7   3   1    21185.88    21765.66    581.28 o 
   8   3   1      521.87      606.12     89.16 o 
   9   3   1     1916.05     2186.58    166.84 o 
  10   3   1     1776.09     1884.97    158.97 o 
  11   3   1     2386.63     3044.32    204.50 o 
  12   3   1      953.25     1097.30    245.60 o 
  13   3   1    36750.23    37379.38    995.03 o 
  14   3   1       62.27      249.77    103.62 o 
  15   3   1      154.10      409.14    162.39 o 
  16   3   1     1675.76     1846.96    215.82 o 
  17   3   1     7757.61     7407.19    559.39 o 
  18   3   1        0.46     -196.54    131.03 o 
  19   3   1    10700.54    10146.49    680.87 o 
  20   3   1      155.49      348.02    261.83 o 
  21   3   1      883.05      659.61    309.09 o 
  22   3   1      243.99      570.51    320.29 o 
  23   3   1     2194.99     2076.88    892.69 o 
  24   3   1       62.52       89.12    263.80 o 
  25   3   1      786.08      843.05    373.14 o 
  26   3   1       11.86      483.22    315.28 o 
 -26   4   1     6258.43     5948.34    773.29 o 
 -25   4   1    11650.39    10470.89   1021.84 o 
 -24   4   1        5.14      433.38    290.41 o 
 -23   4   1    10153.71     9769.14    948.88 o 
 -22   4   1     7561.83     7604.77    647.31 o 
 -21   4   1      919.62     1133.12    273.95 o 
 -20   4   1      684.67      677.30    234.96 o 
 -19   4   1     9068.84     8685.38    645.97 o 
 -18   4   1      127.24     -100.59    154.31 o 
 -17   4   1     8199.08     8766.17    606.50 o 
 -16   4   1        8.79       51.65    101.39 o 
 -15   4   1    15815.04    15868.06    433.58 o 
 -14   4   1     2630.67     2617.55    191.78 o 
 -13   4   1      475.95      560.53    106.93 o 
 -12   4   1     4093.83     4150.54    223.84 o 
 -11   4   1   118410.31   122312.27   1680.55 o 
 -10   4   1      405.60      579.69     90.51 o 
  -9   4   1    18285.39    18510.25    465.68 o 
  -8   4   1     2251.92     2300.71    151.82 o 
  -7   4   1    95024.40    97197.59   1307.32 o 
  -6   4   1      576.21      622.56     79.48 o 
  -5   4   1     4224.93     5055.61    175.95 o 
  -4   4   1        4.75       73.14     51.66 o 
  -3   4   1    12388.23    13383.83    308.77 o 
  -2   4   1      374.91      448.52     63.73 o 
  -1   4   1     2261.79     2946.53     96.92 o 
   0   4   1      291.72      210.91     44.00 o 
   1   4   1   106713.23   118782.71   1626.54 o 
   2   4   1      871.90      877.35     88.98 o 
   3   4   1     9751.48    10134.23    270.90 o 
   4   4   1     2596.60     2634.23    166.68 o 
   5   4   1   129596.32   139737.02   1781.13 o 
   6   4   1     6220.92     6672.14    230.49 o 
   7   4   1      156.41      256.83     71.71 o 
   8   4   1       67.47       95.48     66.50 o 
   9   4   1   109333.52   108476.09   1520.75 o 
  10   4   1      843.16      818.24    121.12 o 
  11   4   1    12453.37    12053.06    464.17 o 
  12   4   1     4511.96     4642.56    267.65 o 
  13   4   1    45962.68    43430.07    825.31 o 
  14   4   1     1609.28     1595.69    174.88 o 
  15   4   1    17390.34    16506.58    482.72 o 
  16   4   1     1158.66     1100.39    164.40 o 
  17   4   1     3930.67     3820.44    407.53 o 
  18   4   1      188.16      105.07    339.70 o 
  19   4   1     1189.06     1236.79    266.27 o 
  20   4   1      446.52      544.16    363.40 o 
  21   4   1     3200.92     3736.86    991.44 o 
  22   4   1      306.03      210.07    270.99 o 
  23   4   1     4142.75     5508.76    924.29 o 
  24   4   1      994.34      846.12    369.93 o 
  25   4   1     9457.16     8874.13    969.17 o 
  26   4   1       94.23      868.99    412.35 o 
 -26   5   1      157.47      327.75    324.52 o 
 -25   5   1     4098.82     3708.54    613.78 o 
 -24   5   1     2400.90     2848.56    524.74 o 
 -23   5   1    14972.55    15194.24   1923.63 o 
 -22   5   1     1365.13     1620.30    324.07 o 
 -21   5   1     9116.18     9270.42    702.65 o 
 -20   5   1     3303.10     2876.54    370.75 o 
 -19   5   1     2946.44     2386.01    343.13 o 
 -18   5   1        1.15      -36.91    197.50 o 
 -17   5   1       86.69      108.05    156.51 o 
 -16   5   1     7267.57     7470.16    391.43 o 
 -15   5   1      810.61     1048.44    137.27 o 
 -14   5   1      111.44       45.61     84.05 o 
 -13   5   1    79337.20    78332.52   1222.66 o 
 -12   5   1     9321.70     9694.60    333.45 o 
 -11   5   1    63003.02    65244.27   1316.19 o 
 -10   5   1     4908.06     4933.57    230.96 o 
  -9   5   1   197126.75   204699.67   2583.47 o 
  -8   5   1    12071.08    11480.61    306.66 o 
  -7   5   1      155.62      168.58     64.22 o 
  -6   5   1     5256.28     5300.48    207.51 o 
  -5   5   1   164232.34   173244.98   2149.19 o 
  -4   5   1     3307.02     3051.90    170.04 o 
  -3   5   1     6446.43     6112.17    181.08 o 
  -2   5   1      236.43      285.04     52.67 o 
  -1   5   1    14995.95    15959.96    415.77 o 
   0   5   1     1978.10     1963.10    127.56 o 
   1   5   1     4125.87     4255.27    168.49 o 
   2   5   1       19.55       53.94     50.33 o 
   3   5   1   288206.13   310426.31   4073.65 o 
   4   5   1     3782.35     3833.77    201.62 o 
   5   5   1      192.92      186.40     68.59 o 
   6   5   1      244.79      379.72    136.05 o 
   7   5   1   196178.14   204181.36   2570.92 o 
   8   5   1      204.67      185.87     79.53 o 
   9   5   1    36445.98    37055.39    838.65 o 
  10   5   1        1.54      -11.20     77.43 o 
  11   5   1   184579.70   184310.00   2445.30 o 
  12   5   1        3.82      115.30     99.43 o 
  13   5   1      417.06      506.40    122.02 o 
  14   5   1       12.01       -8.53     99.68 o 
  15   5   1     5920.68     6270.14    407.22 o 
  16   5   1     1536.76     1849.19    191.78 o 
  17   5   1     1307.31     1942.59    233.43 o 
  18   5   1     2846.73     2389.31    353.58 o 
  19   5   1      948.39     1222.58    817.64 o 
  20   5   1      203.59      441.68    276.13 o 
  21   5   1     3804.57     3492.78    574.63 o 
  22   5   1     1129.00     1405.65    367.54 o 
  23   5   1    14922.67    15247.70   1248.03 o 
  24   5   1       38.41      399.84    309.09 o 
  25   5   1    10040.57     8897.45   1844.63 o 
 -26   6   1      882.82     1340.00    521.39 o 
 -25   6   1     5944.98     6499.40    967.74 o 
 -24   6   1       12.04      513.49    308.10 o 
 -23   6   1     1061.29      510.05    326.46 o 
 -22   6   1      994.76     1579.27    309.84 o 
 -21   6   1       83.13      213.30    210.23 o 
 -20   6   1      799.22      928.61    265.53 o 
 -19   6   1    10495.35    11075.76    734.52 o 
 -18   6   1       95.44      -77.05    159.37 o 
 -17   6   1     6936.87     6432.30    531.06 o 
 -16   6   1      238.35      363.64    136.13 o 
 -15   6   1     1143.58     1284.16    181.65 o 
 -14   6   1      101.08       98.83     95.59 o 
 -13   6   1    36427.90    33729.77   1153.27 o 
 -12   6   1        1.74      127.47     84.49 o 
 -11   6   1    55593.36    55367.01    933.62 o 
 -10   6   1     3813.18     3929.64    229.20 o 
  -9   6   1    22201.41    22611.54    579.56 o 
  -8   6   1     1306.76     1197.14    170.45 o 
  -7   6   1   112684.25   115212.22   1557.28 o 
  -6   6   1     3780.54     4064.02    196.75 o 
  -5   6   1       20.17      125.69     62.56 o 
  -4   6   1       16.16       42.94     52.42 o 
  -3   6   1    78278.21    80956.82   1208.82 o 
  -2   6   1      591.60      608.67     75.60 o 
  -1   6   1    68402.70    74565.19   1258.50 o 
   0   6   1       36.56      101.47     46.98 o 
   1   6   1    54788.64    57550.40    911.42 o 
   2   6   1      100.80      144.99     61.68 o 
   3   6   1     1491.02     1733.94    143.96 o 
   4   6   1     1932.04     2041.45    161.45 o 
   5   6   1   153112.38   161395.67   2290.62 o 
   6   6   1        0.20       73.79     71.24 o 
   7   6   1       28.25      114.01     75.48 o 
   8   6   1      163.45      221.08     82.80 o 
   9   6   1   131501.52   135983.13   1865.89 o 
  10   6   1      506.97      523.71    109.27 o 
  11   6   1     9849.27     9264.86    364.24 o 
  12   6   1      207.64      123.38     99.43 o 
  13   6   1    11970.06    11679.31    407.03 o 
  14   6   1       54.69      259.09    151.20 o 
  15   6   1     7855.59     8086.29    386.91 o 
  16   6   1       33.89      108.38    101.64 o 
  17   6   1      823.23      529.34    163.19 o 
  18   6   1      391.32      606.12    206.96 o 
  19   6   1     4732.34     4175.71    463.16 o 
  20   6   1      200.09      133.88    268.60 o 
  21   6   1     3944.36     4011.49   1161.29 o 
  22   6   1      249.05       51.35    289.83 o 
  23   6   1     4265.28     3915.29    624.26 o 
  24   6   1       98.51      353.72    298.82 o 
  25   6   1     8852.16    10136.61   1362.74 o 
 -26   7   1      640.63      293.10    462.15 o 
 -25   7   1      931.95      441.13    348.29 o 
 -24   7   1      345.39      150.10    273.72 o 
 -23   7   1     1042.66      681.18    213.98 o 
 -22   7   1      180.50      244.26    234.96 o 
 -21   7   1     2707.32     2999.83    416.68 o 
 -20   7   1      302.52      206.68    221.31 o 
 -19   7   1    10141.54     9419.28    693.49 o 
 -18   7   1     1410.01     2041.33    326.22 o 
 -17   7   1    12857.01    12743.95    739.27 o 
 -16   7   1      204.56      246.61    132.80 o 
 -15   7   1    39929.29    39916.20    878.39 o 
 -14   7   1     8413.05     8005.69    507.20 o 
 -13   7   1      356.05      688.16    164.06 o 
 -12   7   1      828.46     1020.95    139.95 o 
 -11   7   1    50653.15    48840.94    872.56 o 
 -10   7   1      514.55      536.81    105.49 o 
  -9   7   1      277.77      312.61     89.76 o 
  -8   7   1      184.12      239.96    135.23 o 
  -7   7   1    16385.40    16802.58    401.59 o 
  -6   7   1     3550.83     3739.57    237.65 o 
  -5   7   1    96770.18   103005.96   1807.79 o 
  -4   7   1      420.77      595.66    116.56 o 
  -3   7   1   113749.83   119956.92   1727.57 o 
  -2   7   1    14543.61    14229.51    341.91 o 
  -1   7   1    25918.04    28022.06    616.80 o 
   0   7   1     3191.36     3342.87    163.69 o 
   1   7   1   175668.97   184181.91   2523.18 o 
   2   7   1       84.53       88.20     56.81 o 
   3   7   1    22338.38    24106.77    517.00 o 
   4   7   1        0.02       59.54     65.22 o 
   5   7   1    84563.38    91283.01   1435.33 o 
   6   7   1     1013.88     1113.57    191.86 o 
   7   7   1     8506.52     7901.41    344.88 o 
   8   7   1      429.94      581.98    227.78 o 
   9   7   1    14630.69    14653.78    412.14 o 
  10   7   1      251.15      344.51    104.77 o 
  11   7   1     4093.05     4484.15    280.67 o 
  12   7   1       41.10       67.39     97.66 o 
  13   7   1    16957.06    17043.76    500.37 o 
  14   7   1      322.09      394.77    124.95 o 
  15   7   1     2173.75     2583.41    279.34 o 
  16   7   1     1781.28     1746.19    189.56 o 
  17   7   1    40787.57    40863.77   1261.87 o 
  18   7   1     5154.93     4711.60    991.44 o 
  19   7   1    10640.32    10695.54    741.49 o 
  20   7   1     1351.75     1418.29    277.38 o 
  21   7   1     4786.50     6176.74    741.22 o 
  22   7   1      487.64      618.83    309.99 o 
  23   7   1     4674.90     4569.83    667.52 o 
  24   7   1     1684.82     1212.75    390.55 o 
  25   7   1      179.67      714.91    371.44 o 
 -25   8   1     2726.90     2626.23    872.94 o 
 -24   8   1     1676.25     2122.47    456.43 o 
 -23   8   1     7278.54     7704.59    667.20 o 
 -22   8   1      620.81      872.59    260.79 o 
 -21   8   1    16705.48    18247.88    989.33 o 
 -20   8   1     7118.21     6865.54    607.38 o 
 -19   8   1    16654.41    17431.46    916.21 o 
 -18   8   1     1302.25     1467.58    297.77 o 
 -17   8   1    43470.91    43024.36   1279.19 o 
 -16   8   1     7623.30     8234.45    729.27 o 
 -15   8   1    28423.77    27648.63    656.33 o 
 -14   8   1     2751.28     2718.87    230.98 o 
 -13   8   1    34662.54    34274.21    728.20 o 
 -12   8   1     2162.74     2320.24    208.00 o 
 -11   8   1     3521.46     3397.24    238.78 o 
 -10   8   1      235.93      224.19     91.59 o 
  -9   8   1      131.39      221.54     85.12 o 
  -8   8   1      103.26       37.07     75.77 o 
  -7   8   1     2587.09     2829.22    194.91 o 
  -6   8   1      496.36      501.83     97.02 o 
  -5   8   1   105753.45   111593.82   1680.31 o 
  -4   8   1     2970.17     3146.54    191.03 o 
  -3   8   1     8208.88     9847.89    444.25 o 
  -2   8   1     3976.35     4011.94    193.66 o 
  -1   8   1   333895.00   356975.13   5354.46 o 
   0   8   1     1669.81     1659.04    136.48 o 
   1   8   1     4788.76     5961.34    240.28 o 
   2   8   1        0.43       30.59     60.60 o 
   3   8   1   270165.81   289363.19   3894.41 o 
   4   8   1      365.90      560.25    165.87 o 
   5   8   1    23260.69    23002.68    547.95 o 
   6   8   1      368.39      415.62    102.44 o 
   7   8   1    32097.60    32121.74    714.50 o 
   8   8   1     1743.50     1813.87    194.83 o 
   9   8   1     1188.49     1229.98    174.06 o 
  10   8   1      113.51      119.85    105.12 o 
  11   8   1    25990.08    25568.53    675.74 o 
  12   8   1      155.38      141.54    110.88 o 
  13   8   1        4.67      166.15    117.18 o 
  14   8   1     4212.69     4161.17    353.29 o 
  15   8   1    82534.29    79632.75   1366.32 o 
  16   8   1      975.06     1265.87    206.23 o 
  17   8   1     9265.75    10049.03    554.60 o 
  18   8   1     3980.80     4333.86    474.96 o 
  19   8   1    42778.65    40020.37   1296.92 o 
  20   8   1      165.74      563.62    214.26 o 
  21   8   1    12212.36    13046.53   1083.70 o 
  22   8   1     2374.72     1682.98    449.45 o 
  23   8   1    10983.80    10550.36   1027.66 o 
  24   8   1      321.74       68.47    309.09 o 
  25   8   1      120.18      439.31    371.44 o 
 -25   9   1      664.54      736.73    341.50 o 
 -24   9   1        0.78     -213.13    391.05 o 
 -23   9   1     2549.32     2835.36    389.24 o 
 -22   9   1     4755.67     5939.27    590.42 o 
 -21   9   1    10431.95    10978.75    791.89 o 
 -20   9   1      997.69      693.81    244.92 o 
 -19   9   1    16867.72    15943.33   1382.49 o 
 -18   9   1     5697.81     7339.88   1666.88 o 
 -17   9   1    10078.31    10096.45    543.64 o 
 -16   9   1     3493.23     3515.22    321.97 o 
 -15   9   1    51910.77    51645.27   1000.25 o 
 -14   9   1      835.63     1137.70    163.89 o 
 -13   9   1     4010.48     4415.48    292.47 o 
 -12   9   1     1122.39     1227.96    172.12 o 
 -11   9   1      474.74      516.54    211.55 o 
 -10   9   1        4.21      159.39     89.28 o 
  -9   9   1    11642.36    11608.24    373.35 o 
  -8   9   1      106.63      135.97     85.30 o 
  -7   9   1      710.75      590.39    142.01 o 
  -6   9   1       85.70      253.59     82.43 o 
  -5   9   1      379.06      866.99    117.18 o 
  -4   9   1      765.15      908.48    117.34 o 
  -3   9   1    87444.75    92534.30   1432.98 o 
  -2   9   1      484.85      583.65     95.57 o 
  -1   9   1    12853.00    13544.09    560.89 o 
   0   9   1       10.65      -20.45    101.32 o 
   1   9   1   164609.56   171291.48   2751.02 o 
   2   9   1        0.32       94.69     71.25 o 
   3   9   1    26171.60    29009.83    626.50 o 
   4   9   1      265.15      361.89     97.11 o 
   5   9   1    55200.20    53297.07    988.93 o 
   6   9   1      453.49      403.70    113.11 o 
   7   9   1    30686.99    32857.34   1074.02 o 
   8   9   1     1175.07     1196.05    183.22 o 
   9   9   1     9557.70    10017.79    440.53 o 
  10   9   1       56.12      165.20    111.28 o 
  11   9   1     1832.98     2120.03    333.97 o 
  12   9   1      428.62      531.87    156.05 o 
  13   9   1    56193.24    54129.57   1149.86 o 
  14   9   1     2312.08     2913.55    290.83 o 
  15   9   1      744.03      915.84    193.37 o 
  16   9   1     1168.45     1212.07    244.56 o 
  17   9   1    37607.57    36686.52   1424.29 o 
  18   9   1       21.88      142.02    240.64 o 
  19   9   1    20660.38    20023.40   1253.87 o 
  20   9   1     1933.96     2320.01    440.88 o 
  21   9   1     7056.14     8625.66    882.60 o 
  22   9   1        5.20      257.65    282.06 o 
  23   9   1     2056.23     3092.59    543.26 o 
  24   9   1       65.77      -71.98    301.03 o 
 -25  10   1      645.22     1342.99    631.99 o 
 -24  10   1       67.71      -13.19    258.66 o 
 -23  10   1     9520.00    11243.46   1576.03 o 
 -22  10   1      816.06      966.42    269.12 o 
 -21  10   1     2122.40     2404.33    513.49 o 
 -20  10   1      434.08      400.85    244.90 o 
 -19  10   1        9.46      269.23    193.80 o 
 -18  10   1      233.30      927.14    242.77 o 
 -17  10   1     9080.52     8102.53    497.32 o 
 -16  10   1       66.18      182.91    140.92 o 
 -15  10   1     6830.38     7590.93    442.95 o 
 -14  10   1      763.32     1104.91    168.43 o 
 -13  10   1    10376.25    10119.55    427.44 o 
 -12  10   1     1304.70     1462.39    181.88 o 
 -11  10   1    33866.59    34811.69    989.50 o 
 -10  10   1     3251.10     3297.16    265.76 o 
  -9  10   1     4565.03     4888.64    311.36 o 
  -8  10   1      261.34      396.56    115.24 o 
  -7  10   1    86554.52    88313.02   1469.56 o 
  -6  10   1     1151.84     1215.93    202.81 o 
  -5  10   1     6284.78     6825.41    295.27 o 
  -4  10   1      566.17      518.34    101.62 o 
  -3  10   1    23921.56    24469.04    551.37 o 
  -2  10   1       74.09       93.58    126.40 o 
  -1  10   1    19215.01    18977.19    462.03 o 
   0  10   1     5264.47     4990.45    237.68 o 
   1  10   1    11662.59    13249.99    533.97 o 
   2  10   1     2094.21     2263.98    186.57 o 
   3  10   1     2570.74     2878.22    228.40 o 
   4  10   1       35.69       48.82    118.83 o 
   5  10   1    75497.98    76080.25   1309.73 o 
   6  10   1      102.29      250.50    132.74 o 
   7  10   1     5343.70     5565.49    335.32 o 
   8  10   1      784.55      751.60    154.81 o 
   9  10   1    43421.91    42642.94    986.68 o 
  10  10   1      435.81      199.55    192.27 o 
  11  10   1    13543.67    13726.79    727.28 o 
  12  10   1     2134.87     2294.53    253.65 o 
  13  10   1    36176.62    34302.39   1552.70 o 
  14  10   1      540.87      563.17    168.21 o 
  15  10   1    16521.72    16178.03    906.57 o 
  16  10   1      369.38      379.71    197.25 o 
  17  10   1       14.44      113.12    172.20 o 
  18  10   1      606.47      768.58    298.82 o 
  19  10   1      461.83      814.83    493.74 o 
  20  10   1        3.12     -112.46    248.53 o 
  21  10   1     8383.55     8412.05   1706.38 o 
  22  10   1       44.74       -1.16    265.29 o 
  23  10   1       18.34      608.09    351.55 o 
  24  10   1      659.29      764.98    368.93 o 
 -24  11   1     1417.60      608.29    489.79 o 
 -23  11   1     7055.57     7504.92   1279.79 o 
 -22  11   1     1296.83     1649.86    432.89 o 
 -21  11   1     1376.45     1060.51    284.40 o 
 -20  11   1      217.99      361.54    212.39 o 
 -19  11   1     8329.80     9377.81    711.24 o 
 -18  11   1     2412.47     2753.20    376.02 o 
 -17  11   1     7407.88     7526.73    491.21 o 
 -16  11   1      216.08      245.90    143.44 o 
 -15  11   1      134.31      219.76    114.19 o 
 -14  11   1     1320.45     1536.31    217.66 o 
 -13  11   1    20997.43    20591.48    675.07 o 
 -12  11   1     2396.12     2748.31    279.51 o 
 -11  11   1    19907.41    20044.02    597.62 o 
 -10  11   1     1283.68     1600.88    315.88 o 
  -9  11   1    72777.28    73471.86   1335.32 o 
  -8  11   1     3629.15     3622.38    272.95 o 
  -7  11   1     3526.25     3833.15    305.77 o 
  -6  11   1     2501.16     2842.87    290.73 o 
  -5  11   1    64557.33    62576.73   1115.90 o 
  -4  11   1      874.08      825.23    124.99 o 
  -3  11   1      308.69      368.30     96.87 o 
  -2  11   1       21.65      -76.67     51.11 o 
  -1  11   1    11318.17    12220.98    370.69 o 
   0  11   1      580.99      574.13    127.87 o 
   1  11   1       38.75      392.55    237.76 o 
   2  11   1      682.03      846.00    133.68 o 
   3  11   1    69753.66    72198.55   1251.10 o 
   4  11   1      245.25      410.80    111.03 o 
   5  11   1     6790.23     7452.53    393.57 o 
   6  11   1        1.73       38.97    126.49 o 
   7  11   1   103329.36   105126.63   1749.39 o 
   8  11   1      213.02      385.26    133.04 o 
   9  11   1    10184.16     9810.83    462.25 o 
  10  11   1     4119.28     3975.19    331.08 o 
  11  11   1    49547.71    48860.46   1271.64 o 
  12  11   1     3592.03     3517.90    312.09 o 
  13  11   1      786.12      912.43    191.78 o 
  14  11   1       51.53      243.41    147.05 o 
  15  11   1    10946.12    11823.44    575.03 o 
  16  11   1     1875.28     1978.66    343.48 o 
  17  11   1     6780.54     7079.12    597.52 o 
  18  11   1      239.52       77.33    237.36 o 
  19  11   1      811.13     1367.15    372.03 o 
  20  11   1      269.44      614.44    414.75 o 
  21  11   1     2598.64     2739.32    507.51 o 
  22  11   1      500.98      374.59    458.20 o 
  23  11   1     4638.16     3811.48    558.61 o 
 -24  12   1        2.81     -118.50    458.20 o 
 -23  12   1     1076.31     1919.68    631.99 o 
 -22  12   1      404.90      726.79    481.89 o 
 -21  12   1     1897.02     2820.27    734.69 o 
 -20  12   1       25.79     -450.30    300.20 o 
 -19  12   1      904.86      734.69    442.40 o 
 -18  12   1      446.28      556.58    219.49 o 
 -17  12   1     1559.72     2094.29    285.03 o 
 -16  12   1       22.30      193.34    163.87 o 
 -15  12   1     4013.42     3865.63    373.01 o 
 -14  12   1      568.56      597.52    161.07 o 
 -13  12   1     1606.30     1808.72    327.63 o 
 -12  12   1      152.19      326.47    160.74 o 
 -11  12   1    37263.58    36239.02    991.09 o 
 -10  12   1     1616.43     1927.98    224.89 o 
  -9  12   1     9795.48     8805.04    430.92 o 
  -8  12   1     4075.66     4182.02    296.76 o 
  -7  12   1    64619.02    65544.48   1211.01 o 
  -6  12   1      782.29      865.80    139.74 o 
  -5  12   1     4000.59     4053.00    259.72 o 
  -4  12   1       67.06       96.65     80.52 o 
  -3  12   1    24871.74    25381.24    601.47 o 
  -2  12   1      880.10      848.72    122.51 o 
  -1  12   1     3214.86     3131.17    217.00 o 
   0  12   1      716.28      634.44    110.06 o 
   1  12   1    26259.23    26322.32    918.03 o 
   2  12   1     1564.91     1461.74    167.25 o 
   3  12   1     1847.09     2313.36    259.13 o 
   4  12   1       37.75      151.04    126.84 o 
   5  12   1    48700.41    49467.53    999.07 o 
   6  12   1      458.37      304.24    123.80 o 
   7  12   1      442.59      440.88    127.43 o 
   8  12   1       77.29      160.49    113.35 o 
   9  12   1    55401.01    54668.50   1137.98 o 
  10  12   1       20.76       73.18    138.28 o 
  11  12   1      896.98     1103.08    281.85 o 
  12  12   1       33.54       76.34    140.52 o 
  13  12   1     2388.04     3435.55    323.99 o 
  14  12   1      342.78      259.06    146.09 o 
  15  12   1     3306.67     3555.08    334.27 o 
  16  12   1      173.06      387.58    194.46 o 
  17  12   1     4545.18     5752.20    505.47 o 
  18  12   1     2054.58     2303.80    456.58 o 
  19  12   1      107.59      801.31    458.20 o 
  20  12   1      106.88      391.05    284.89 o 
  21  12   1       79.99       96.99    267.42 o 
  22  12   1        6.71      181.70    426.60 o 
  23  12   1     1256.18     1145.49    521.39 o 
 -23  13   1     1608.73     1990.78    679.39 o 
 -22  13   1     2498.77     2061.88    742.59 o 
 -21  13   1      128.35      -39.50    426.60 o 
 -20  13   1       17.26     -284.40    339.70 o 
 -19  13   1     7759.18     7615.52   1216.59 o 
 -18  13   1      111.06      260.70    402.90 o 
 -17  13   1      891.25     1045.16    616.19 o 
 -16  13   1     1652.72     1460.99    331.69 o 
 -15  13   1       97.23      -55.30    193.55 o 
 -14  13   1        2.14     -176.40    117.60 o 
 -13  13   1     6123.64     6316.64    412.45 o 
 -12  13   1      374.29      409.36    214.47 o 
 -11  13   1      842.57      664.30    161.39 o 
 -10  13   1     1905.45     1951.70    222.93 o 
  -9  13   1     4250.56     4758.23    475.40 o 
  -8  13   1       46.45      159.09    113.15 o 
  -7  13   1     2110.96     2440.95    232.20 o 
  -6  13   1      627.13      488.33    126.45 o 
  -5  13   1     2537.39     2967.74    274.34 o 
  -4  13   1       86.28      109.12     93.01 o 
  -3  13   1     9947.09    11398.88    394.48 o 
  -2  13   1     1940.40     2230.81    197.50 o 
  -1  13   1        5.87       65.92     80.85 o 
   0  13   1      888.36      992.34    133.72 o 
   1  13   1     5812.21     6916.56    328.16 o 
   2  13   1       74.28       14.06     93.51 o 
   3  13   1     7821.91     7995.84    714.75 o 
   4  13   1      391.88      364.43    257.20 o 
   5  13   1     6072.60     6299.96    358.50 o 
   6  13   1     1403.35     1663.72    197.42 o 
   7  13   1     5568.50     6105.40    380.69 o 
   8  13   1        2.00       17.78    109.95 o 
   9  13   1      271.33      431.02    138.10 o 
  10  13   1        1.58      -51.72    118.02 o 
  11  13   1     2061.13     2385.38    394.66 o 
  12  13   1      198.93      130.28    145.03 o 
  13  13   1       37.92      422.33    163.64 o 
  14  13   1     1676.20     1810.06    245.07 o 
  15  13   1     5007.76     4374.78    363.31 o 
  16  13   1        0.47       78.45    165.17 o 
  17  13   1    11672.45    11361.99    724.40 o 
  18  13   1      388.62      610.27    286.47 o 
  19  13   1      652.47      221.20    434.50 o 
  20  13   1      900.49     1382.49    560.89 o 
  21  13   1      233.03      347.60    481.89 o 
  22  13   1      119.01        0.00    489.79 o 
 -22  14   1      339.25      900.59    521.39 o 
 -21  14   1    20770.36    18304.11   1943.38 o 
 -20  14   1      514.08     -268.60    418.70 o 
 -19  14   1     1215.14     1279.79    545.09 o 
 -18  14   1     1930.95     1564.18    576.69 o 
 -17  14   1     4910.17     5681.26    623.85 o 
 -16  14   1     1155.15     1105.30    309.11 o 
 -15  14   1      868.44     1427.38    497.69 o 
 -14  14   1     1053.18      866.58    229.67 o 
 -13  14   1      680.86      424.11    201.45 o 
 -12  14   1     1098.15      934.57    426.60 o 
 -11  14   1     9023.16     9068.27    592.92 o 
 -10  14   1     1642.82     2144.39    290.41 o 
  -9  14   1     1550.78     2069.22    216.81 o 
  -8  14   1        6.94      -25.06    101.77 o 
  -7  14   1    51358.46    50475.41   1035.92 o 
  -6  14   1     3413.76     3231.54    254.81 o 
  -5  14   1    35179.04    36346.91    811.31 o 
  -4  14   1        1.66       96.08     95.12 o 
  -3  14   1    21847.17    22161.65    575.71 o 
  -2  14   1      979.40      909.24    209.35 o 
  -1  14   1    12025.89    11992.91    416.17 o 
   0  14   1      240.69      192.31     97.64 o 
   1  14   1     1277.32     1646.42    217.25 o 
   2  14   1       67.16       -9.85    100.09 o 
   3  14   1    56067.61    57229.59   1117.55 o 
   4  14   1      689.67      715.95    137.37 o 
   5  14   1    22847.17    22792.07    635.61 o 
   6  14   1      926.48      780.20    154.28 o 
   7  14   1     8872.41     8554.90    465.34 o 
   8  14   1      832.80     1058.92    178.83 o 
   9  14   1     7315.10     7899.66    455.76 o 
  10  14   1       44.84     -124.54    122.87 o 
  11  14   1       43.09      123.65    144.13 o 
  12  14   1      804.73      616.45    171.25 o 
  13  14   1     1413.24     1450.52    233.89 o 
  14  14   1      542.48      890.26    206.11 o 
  15  14   1    11065.49    11838.64    612.91 o 
  16  14   1     2683.51     2283.84    655.69 o 
  17  14   1     2893.27     2630.67    445.89 o 
  18  14   1     2042.03     2219.88    647.79 o 
  19  14   1    11881.38    11881.47   1485.18 o 
  20  14   1      180.24     -434.50    402.90 o 
  21  14   1      300.22      639.89    537.19 o 
  22  14   1     1199.09     1935.48    679.39 o 
 -22  15   1      109.98      726.79    505.59 o 
 -21  15   1      770.03      892.69    497.69 o 
 -20  15   1     1653.22     2441.07    663.59 o 
 -19  15   1     8135.27     7986.81   1248.19 o 
 -18  15   1     2802.71     2464.77    726.79 o 
 -17  15   1     1293.75     1475.18    348.61 o 
 -16  15   1      516.39      759.42    291.84 o 
 -15  15   1     1627.79     1792.30    362.97 o 
 -14  15   1      128.99      624.41    248.85 o 
 -13  15   1     5817.41     6991.43    552.14 o 
 -12  15   1      123.69      301.99    175.37 o 
 -11  15   1       11.21      128.37    316.00 o 
 -10  15   1       46.66       21.66    157.42 o 
  -9  15   1    26681.27    24491.14    872.19 o 
  -8  15   1      132.07      257.97    154.90 o 
  -7  15   1     9473.88    10399.95    615.90 o 
  -6  15   1       46.01      225.56    151.85 o 
  -5  15   1    18338.61    18613.34    709.10 o 
  -4  15   1     2579.05     2344.53    300.27 o 
  -3  15   1    12719.56    11936.84    584.21 o 
  -2  15   1     1067.86     1089.42    140.15 o 
  -1  15   1     4639.19     4834.78    301.34 o 
   0  15   1       86.59      184.57     91.03 o 
   1  15   1     3568.11     3815.39    279.14 o 
   2  15   1      341.99      437.67    136.68 o 
   3  15   1     4421.37     5477.94    345.68 o 
   4  15   1       11.22       31.93    191.71 o 
   5  15   1     4942.85     6031.69    376.90 o 
   6  15   1      555.38      683.64    150.66 o 
   7  15   1    35942.29    35171.29   1165.83 o 
   8  15   1      147.13      149.93    121.35 o 
   9  15   1     1713.80     2144.93    280.21 o 
  10  15   1      955.26     1104.74    191.45 o 
  11  15   1    19071.91    20401.24    669.50 o 
  12  15   1      174.89      265.18    179.68 o 
  13  15   1       61.16       91.03    184.09 o 
  14  15   1      112.29      481.89    300.20 o 
  15  15   1     4515.98     5581.75    502.71 o 
  16  15   1       50.19      551.70    269.47 o 
  17  15   1     4438.01     4873.11    608.95 o 
  18  15   1       61.10     -165.90    347.60 o 
  19  15   1     1145.66     1698.48    600.39 o 
  20  15   1        2.63      213.30    442.40 o 
  21  15   1     2987.85     2859.77    805.79 o 
 -21  16   1       92.59     1026.99    497.69 o 
 -20  16   1       38.71        0.00    426.60 o 
 -19  16   1     2643.11     3989.46    829.49 o 
 -18  16   1        1.63      853.19    442.40 o 
 -17  16   1      429.17      665.70    288.47 o 
 -16  16   1      878.43      926.33    321.69 o 
 -15  16   1       36.42      129.12    250.63 o 
 -14  16   1      126.39        5.56    191.26 o 
 -13  16   1     4221.81     4401.18    457.34 o 
 -12  16   1      118.43      142.75    248.85 o 
 -11  16   1      950.93      687.79    663.59 o 
 -10  16   1      180.96     -232.34    154.90 o 
  -9  16   1      626.63      851.08    210.34 o 
  -8  16   1     1469.36     1664.86    367.35 o 
  -7  16   1      350.59      389.00    410.80 o 
  -6  16   1       13.46      379.67    221.20 o 
  -5  16   1     6032.27     5824.22    474.55 o 
  -4  16   1       36.57      318.43    159.37 o 
  -3  16   1      598.42     1283.24    296.25 o 
  -2  16   1        2.11        5.92    142.20 o 
  -1  16   1     5423.24     6254.48    912.44 o 
   0  16   1      618.79      887.55    186.30 o 
   1  16   1      398.33      585.43    166.68 o 
   2  16   1      728.44      825.98    406.85 o 
   3  16   1    11103.36    10962.24    444.18 o 
   4  16   1      117.41      432.86    135.54 o 
   5  16   1     1328.97     1472.79    206.52 o 
   6  16   1      245.51      438.11    336.18 o 
   7  16   1      460.93      560.47    195.81 o 
   8  16   1       56.34       45.49    312.05 o 
   9  16   1    13278.02    13524.45    958.42 o 
  10  16   1      303.34      500.29    213.30 o 
  11  16   1     6913.19     6825.38    556.67 o 
  12  16   1       99.53      345.91    202.80 o 
  13  16   1     1088.40      768.52    252.44 o 
  14  16   1       37.95      257.72    203.09 o 
  15  16   1      642.48     1028.90    243.87 o 
  16  16   1      426.21      381.48    268.82 o 
  17  16   1     6489.58     7833.24    791.78 o 
  18  16   1      443.15      695.19    458.20 o 
  19  16   1      740.30     1824.88    592.49 o 
  20  16   1      293.85      505.59    450.30 o 
 -20  17   1       12.11     -418.70    371.30 o 
 -19  17   1    18082.27    20997.98   1990.78 o 
 -18  17   1     5049.67     4613.55    900.59 o 
 -17  17   1    12043.71    12313.40    993.73 o 
 -16  17   1      910.93     1844.39    393.67 o 
 -15  17   1    12693.80    12453.57    996.17 o 
 -14  17   1     1646.29     1582.77    299.04 o 
 -13  17   1     2266.99     1900.60    327.78 o 
 -12  17   1      757.94      761.98    227.30 o 
 -11  17   1     4901.65     4833.26    691.24 o 
 -10  17   1      219.85      263.86    398.95 o 
  -9  17   1     4063.46     4245.43    438.36 o 
  -8  17   1        8.61      323.90    184.95 o 
  -7  17   1     2104.64     2820.15    353.58 o 
  -6  17   1      444.49      778.23    208.91 o 
  -5  17   1     1802.65     2128.85    317.85 o 
  -4  17   1       15.96      153.83    141.15 o 
  -3  17   1    40428.71    39945.15   1147.19 o 
  -2  17   1      126.26      195.92    339.70 o 
  -1  17   1     1557.98     1611.57    276.50 o 
   0  17   1      473.44      279.66    146.07 o 
   1  17   1    32423.79    31654.67   1337.65 o 
   2  17   1      897.83     1141.17    332.34 o 
   3  17   1       46.51      249.26    242.56 o 
   4  17   1       10.26      100.78    204.65 o 
   5  17   1    35133.08    34787.93   1057.29 o 
   6  17   1        5.24       10.53    143.22 o 
   7  17   1     1831.70     2100.12    300.84 o 
   8  17   1        4.93      -54.28    160.30 o 
   9  17   1       33.99      150.82    172.21 o 
  10  17   1       89.71      202.01    170.64 o 
  11  17   1       58.13      162.11    197.04 o 
  12  17   1      482.09      920.55    238.83 o 
  13  17   1    13062.14    13929.36    959.84 o 
  14  17   1       25.38      448.30    234.96 o 
  15  17   1    18049.20    19072.28   1220.55 o 
  16  17   1     2347.49     2931.40    695.19 o 
  17  17   1    36250.15    35287.39   2729.42 o 
  18  17   1       72.46       86.90    434.50 o 
  19  17   1     2326.07     2851.87    718.89 o 
 -19  18   1     3498.94     2922.97    726.79 o 
 -18  18   1       73.75      742.59    442.40 o 
 -17  18   1    10081.39     8881.75    835.69 o 
 -16  18   1     1478.72     1304.63    364.32 o 
 -15  18   1     6497.01     6475.08    723.04 o 
 -14  18   1      226.96      446.59    217.62 o 
 -13  18   1    20029.50    18445.26   1469.38 o 
 -12  18   1     1810.25     2070.82    333.17 o 
 -11  18   1     3629.32     3402.68    663.59 o 
 -10  18   1      670.75      797.38    355.50 o 
  -9  18   1     1625.39     2059.44    434.50 o 
  -8  18   1      127.59      108.40    201.45 o 
  -7  18   1      666.79      881.07    232.02 o 
  -6  18   1       47.61       79.73    163.63 o 
  -5  18   1    36448.24    36760.14   1135.18 o 
  -4  18   1     1014.07      789.28    198.51 o 
  -3  18   1     5143.43     6311.43    912.44 o 
  -2  18   1       84.03      505.07    253.02 o 
  -1  18   1    36388.75    36758.20   1505.44 o 
   0  18   1     1347.49      878.59    462.15 o 
   1  18   1     1500.15     1662.61    434.50 o 
   2  18   1     1589.36     1272.68    386.76 o 
   3  18   1    56962.17    56486.27   1966.30 o 
   4  18   1      439.75      491.22    327.85 o 
   5  18   1     1152.26     1208.62    343.49 o 
   6  18   1       58.59       92.67    248.85 o 
   7  18   1     2922.60     4168.20    591.41 o 
   8  18   1       21.16     -198.02    206.75 o 
   9  18   1        8.87      -86.90    167.48 o 
  10  18   1      542.90      232.95    197.16 o 
  11  18   1     4935.91     4913.64    495.26 o 
  12  18   1      329.90       85.32    210.34 o 
  13  18   1     3904.00     4339.64    492.31 o 
  14  18   1      768.87     1125.97    260.13 o 
  15  18   1    20308.38    22086.08   1323.87 o 
  16  18   1      492.33      285.33    279.02 o 
  17  18   1    10122.70     9946.76    918.90 o 
  18  18   1     1204.13     1753.78    600.39 o 
 -18  19   1      217.61      805.79    481.89 o 
 -17  19   1     3716.35     3906.93    549.04 o 
 -16  19   1       15.36      405.09    462.15 o 
 -15  19   1     4871.40     5324.09    658.87 o 
 -14  19   1      914.84     1124.88    259.58 o 
 -13  19   1       49.32       21.44    308.10 o 
 -12  19   1     1227.85     1631.84    549.04 o 
 -11  19   1    18254.40    17318.81    912.74 o 
 -10  19   1      142.87      183.84    217.25 o 
  -9  19   1     6216.05     7387.49    924.29 o 
  -8  19   1     1635.40     1819.24    525.34 o 
  -7  19   1       12.31       21.36    517.44 o 
  -6  19   1       28.68      347.60    383.15 o 
  -5  19   1    11908.91    12421.76    999.72 o 
  -4  19   1       27.40       76.84    284.40 o 
  -3  19   1    33662.69    30563.33   1393.52 o 
  -2  19   1      763.33      866.81    318.82 o 
  -1  19   1       23.93      249.30    422.65 o 
   0  19   1        0.58      -21.86    237.10 o 
   1  19   1    51177.12    45473.02   2038.18 o 
   2  19   1      450.35      276.81    343.65 o 
   3  19   1     5662.32     5656.99    705.83 o 
   4  19   1      342.32       21.70    253.75 o 
   5  19   1     1693.81     2405.55    460.02 o 
   6  19   1      672.83      144.83    265.35 o 
   7  19   1    14501.16    14779.42   1354.84 o 
   8  19   1       82.58      179.42    270.54 o 
   9  19   1     5722.73     6765.92    762.36 o 
  10  19   1      175.58      680.11    296.25 o 
  11  19   1     2919.57     3472.00    537.30 o 
  12  19   1      118.66      388.03    529.29 o 
  13  19   1     5455.37     6932.02   1263.99 o 
  14  19   1       92.02      633.27    274.44 o 
  15  19   1      462.47      123.09    703.09 o 
  16  19   1      113.34      668.38    274.44 o 
  17  19   1     5981.82     6802.91    753.56 o 
 -17  20   1      225.48      427.28    256.23 o 
 -16  20   1       40.60      462.71    466.10 o 
 -15  20   1     2260.30     2843.05    453.19 o 
 -14  20   1     1584.80     1773.05    392.86 o 
 -13  20   1     6148.73     6524.76    735.78 o 
 -12  20   1       28.35       72.59    281.06 o 
 -11  20   1    22294.11    22257.70   1272.06 o 
 -10  20   1     3591.49     4066.68    619.75 o 
  -9  20   1     5704.44     4874.68    656.35 o 
  -8  20   1       90.06      495.57    289.83 o 
  -7  20   1    42728.20    38657.82   2606.97 o 
  -6  20   1      814.15     1516.62    408.27 o 
  -5  20   1     2082.57     2315.25    455.51 o 
  -4  20   1        0.74      244.82    270.99 o 
  -3  20   1    16797.58    17113.23   1198.21 o 
  -2  20   1      616.96      545.16    325.89 o 
  -1  20   1     7265.40     6557.87   1034.89 o 
   0  20   1        5.75      242.64    292.30 o 
   1  20   1     2547.72     2698.53    524.29 o 
   2  20   1       14.59       10.53    256.75 o 
   3  20   1       15.43      526.42    284.40 o 
   4  20   1        0.33       41.51    596.44 o 
   5  20   1    33056.43    32203.84   1480.03 o 
   6  20   1      546.02      638.73    304.10 o 
   7  20   1      392.01      851.94    317.09 o 
   8  20   1      549.05      474.74    266.56 o 
   9  20   1    39045.23    39806.07   1828.83 o 
  10  20   1       32.06      663.45    309.99 o 
  11  20   1     5575.22     5631.77    711.82 o 
  12  20   1       25.63      139.73    267.96 o 
  13  20   1     9059.66     9830.98   1145.49 o 
  14  20   1        0.63     -155.81    260.95 o 
  15  20   1      111.39      481.89    426.60 o 
  16  20   1       13.31      521.39    410.80 o 
 -15  21   1     3719.45     5111.25    916.39 o 
 -14  21   1      259.93      513.49    418.70 o 
 -13  21   1     8480.04    10305.36   1062.54 o 
 -12  21   1     3359.28     3488.89    574.07 o 
 -11  21   1       63.76      118.50    291.32 o 
 -10  21   1      124.03      102.12    304.40 o 
  -9  21   1    60931.07    58465.70   2283.08 o 
  -8  21   1      603.46     1042.79    357.38 o 
  -7  21   1     3109.54     4160.29   1149.44 o 
  -6  21   1      828.52      656.73    327.85 o 
  -5  21   1    24068.23    24698.78   1371.42 o 
  -4  21   1      864.13      531.71    300.25 o 
  -3  21   1     1999.44     1839.83   1011.19 o 
  -2  21   1        3.58      -10.08    242.56 o 
  -1  21   1     3714.77     2691.12    519.15 o 
   0  21   1        4.54     -113.76    249.78 o 
   1  21   1       81.90      295.86    284.73 o 
   2  21   1      101.77      -73.97    276.13 o 
   3  21   1    12609.83    13182.89   1773.53 o 
   4  21   1      221.79      195.15    292.30 o 
   5  21   1      157.80      641.18    325.03 o 
   6  21   1        0.24      453.05    473.99 o 
   7  21   1    61596.55    61997.18   2555.62 o 
   8  21   1      124.08      436.35    320.87 o 
   9  21   1      229.79      589.58    305.49 o 
  10  21   1     1312.30     1251.08    825.54 o 
  11  21   1    19273.51    20873.73   1365.72 o 
  12  21   1      472.71      249.97    292.13 o 
  13  21   1     6545.25     5809.05    723.38 o 
  14  21   1       46.92     -426.60    339.70 o 
  15  21   1     6332.39     7173.12   1113.89 o 
 -14  22   1     1175.27     1358.79    513.49 o 
 -13  22   1     2262.70     2486.45    456.58 o 
 -12  22   1      199.84     -205.40    284.40 o 
 -11  22   1    11696.73    12563.09   1083.66 o 
 -10  22   1       31.06      363.40    290.48 o 
  -9  22   1      145.28      395.43    537.19 o 
  -8  22   1     1407.37     1481.40    402.19 o 
  -7  22   1    13546.24    15894.78   1231.72 o 
  -6  22   1      453.92      547.05    315.58 o 
  -5  22   1      285.94      291.54    286.59 o 
  -4  22   1        2.21      -95.72    235.37 o 
  -3  22   1     1266.61     1770.24    746.54 o 
  -2  22   1       59.38      468.78    304.10 o 
  -1  22   1     3192.91     2791.69    534.09 o 
   0  22   1      240.23      120.14    294.64 o 
   1  22   1     2481.76     2811.70    547.35 o 
   2  22   1      184.56      394.01    261.90 o 
   3  22   1     3467.21     3201.49    710.99 o 
   4  22   1       25.83      837.73    322.69 o 
   5  22   1    19078.67    18130.06   1323.87 o 
   6  22   1     1169.44     1353.08    366.18 o 
   7  22   1     3071.07     3055.47    557.85 o 
   8  22   1      346.72      739.03    312.62 o 
   9  22   1    19081.28    19380.19   1359.79 o 
  10  22   1      411.75      542.69    320.87 o 
  11  22   1     1657.06     1546.25    450.30 o 
  12  22   1      152.29     -116.43    296.94 o 
  13  22   1     9828.30     8464.81    877.02 o 
 -12  23   1      156.08      -25.62    309.09 o 
 -11  23   1     5134.07     5603.77   1220.54 o 
 -10  23   1        6.40     -414.75    276.50 o 
  -9  23   1      119.72      -30.81    521.39 o 
  -8  23   1      183.34     1293.30    377.03 o 
  -7  23   1     3398.29     2568.54    516.27 o 
  -6  23   1      595.41      782.75    368.55 o 
  -5  23   1     2537.08     2563.72    624.09 o 
  -4  23   1        4.30      315.60    274.44 o 
  -3  23   1    23504.53    22085.53   1466.28 o 
  -2  23   1      310.43      148.44    317.82 o 
  -1  23   1       27.37      423.44    521.39 o 
   0  23   1      379.38      575.24    348.83 o 
   1  23   1    32124.54    32845.99   1895.98 o 
   2  23   1       44.19      632.90    337.33 o 
   3  23   1     1355.69     1629.09    537.19 o 
   4  23   1       35.67        8.45    284.40 o 
   5  23   1    12297.62    11984.08   1107.56 o 
   6  23   1      104.87       53.41    285.57 o 
   7  23   1       72.79     -465.38    861.09 o 
   8  23   1      148.12      483.02    310.43 o 
   9  23   1     1431.08     1665.00    455.51 o 
  10  23   1       39.99      274.34    333.79 o 
  11  23   1      355.37      795.62    388.20 o 
 -10  24   1       92.75     -400.68    343.50 o 
  -9  24   1      618.49      237.52    900.59 o 
  -8  24   1        1.25     -136.63    316.82 o 
  -7  24   1      436.57      360.12    299.27 o 
  -6  24   1      125.84      638.75    323.90 o 
  -5  24   1    15295.63    14894.15   1560.23 o 
  -4  24   1      565.17      119.48    430.55 o 
  -3  24   1     1462.84     1099.08    991.44 o 
  -2  24   1      660.48      898.46    378.96 o 
  -1  24   1    42798.00    39829.89   1834.97 o 
   0  24   1       18.11     -213.08    306.98 o 
   1  24   1      290.77      455.13    337.09 o 
   2  24   1      204.30      645.20    489.79 o 
   3  24   1    25453.16    27173.05   1998.68 o 
   4  24   1        0.27      132.87    714.94 o 
   5  24   1      804.01     1153.39    362.42 o 
   6  24   1      112.09      486.83    351.14 o 
   7  24   1      790.18      783.29    703.09 o 
   8  24   1      356.59      603.90    351.79 o 
   9  24   1     3714.12     3059.89    539.69 o 
  -6  25   1      181.69      791.45    352.77 o 
  -5  25   1     2981.38     2669.16    580.63 o 
  -4  25   1       29.01      889.70    368.55 o 
  -3  25   1     4233.24     4257.89    702.78 o 
  -2  25   1        2.35      306.22    395.00 o 
  -1  25   1       79.91       55.30    346.34 o 
   0  25   1      146.07      561.12    426.60 o 
   1  25   1     8820.26     8211.11    982.39 o 
   2  25   1      692.47      450.95    371.44 o 
   3  25   1      869.37      577.15    501.64 o 
   4  25   1       32.21      373.37    340.20 o 
   5  25   1     8272.25     9376.76   2204.08 o 
   6  25   1       34.29     -143.28    346.20 o 
 -27   0   2     1049.44     1019.09    600.39 o 
 -26   0   2     4878.38     4732.05    995.39 o 
 -25   0   2       93.98     -371.30    331.80 o 
 -24   0   2     1556.79     1232.39    537.19 o 
 -23   0   2     2099.82     1730.08    363.40 o 
 -22   0   2     2720.96     3096.77    489.79 o 
 -21   0   2     8668.25     8650.41    789.99 o 
 -20   0   2    19937.02    20136.88   1098.09 o 
 -19   0   2      165.59      363.40    237.00 o 
 -18   0   2    74453.83    71810.24   2125.08 o 
 -17   0   2    11471.71    11518.08    805.79 o 
 -16   0   2    70483.25    69313.86   2820.27 o 
 -15   0   2      550.83      671.49    347.60 o 
 -14   0   2    76002.64    73022.28   1660.34 o 
 -13   0   2     3840.93     3389.20    248.85 o 
 -12   0   2    12850.21    11978.60    412.54 o 
 -11   0   2     5912.45     5464.65    247.20 o 
 -10   0   2    58689.61    60804.37   1326.66 o 
  -9   0   2        0.31     -181.70    134.30 o 
  -8   0   2     6028.49     6359.43    560.89 o 
  -7   0   2     2769.10     2504.27    355.50 o 
  -6   0   2   155361.30   170883.09   4605.65 o 
  -5   0   2    16419.19    15705.03    679.39 o 
  -4   0   2    26042.61    25316.09    447.57 o 
  -3   0   2    12856.37    11431.26    239.01 o 
  -2   0   2   706505.31   786902.69  14014.45 o 
  -1   0   2     4913.45     4273.85    165.90 o 
   0   0   2    15508.12    17601.01    450.30 o 
   1   0   2     3283.82     3136.27    173.80 o 
   2   0   2    14213.15    15373.24    458.20 o 
   3   0   2      237.26      189.60     47.40 o 
   4   0   2     6264.14     7023.03    221.20 o 
   5   0   2      999.95     1216.59    118.50 o 
   6   0   2     7242.12     7504.92    276.50 o 
   7   0   2      875.66      947.99    118.50 o 
   8   0   2    22071.08    23905.14    608.29 o 
   9   0   2        1.05      158.00     94.80 o 
  10   0   2    10834.69    10197.31    400.49 o 
  11   0   2     1367.73     1583.86    189.76 o 
  12   0   2     2499.86     2745.65    260.04 o 
  13   0   2      320.12      203.93    119.23 o 
  14   0   2    70738.71    70675.66   1495.28 o 
  15   0   2      943.03     1090.92    188.52 o 
  16   0   2     1023.04     1266.84    208.56 o 
  17   0   2     1036.22     1635.28    497.69 o 
  18   0   2    64340.14    63760.22   2946.67 o 
  19   0   2     2096.40     2053.98    616.19 o 
  20   0   2    11941.86    12260.67   1469.38 o 
  21   0   2      890.77     1864.38    576.69 o 
  22   0   2    31552.81    34680.63   2259.38 o 
  23   0   2      855.79      837.39    450.30 o 
  24   0   2       35.79     -134.30    300.20 o 
  25   0   2     2682.78     1801.18    639.89 o 
 -27   1   2      116.52     -159.55    298.82 o 
 -26   1   2      330.21      284.40    317.09 o 
 -25   1   2      434.44     1082.11    363.31 o 
 -24   1   2      897.51     1235.10    426.60 o 
 -23   1   2     3542.46     3450.55    370.69 o 
 -22   1   2     9262.64     9699.10    809.74 o 
 -21   1   2       13.20      384.64    170.31 o 
 -20   1   2     1280.35     1580.39    576.69 o 
 -19   1   2     6250.94     5863.79    449.45 o 
 -18   1   2     7939.79     8222.98    605.27 o 
 -17   1   2       25.70      151.68    144.61 o 
 -16   1   2    45039.72    41673.67   1682.68 o 
 -15   1   2     9943.32     9074.79    561.14 o 
 -14   1   2    12590.50    11695.22    384.17 o 
 -13   1   2     2617.85     2661.76    186.49 o 
 -12   1   2    38065.66    37034.53    824.02 o 
 -11   1   2       70.41      103.45     68.32 o 
 -10   1   2    15432.42    16620.27    491.30 o 
  -9   1   2     2746.26     2874.62    361.01 o 
  -8   1   2     1635.72     2048.05    133.16 o 
  -7   1   2     4971.29     4672.16    235.39 o 
  -6   1   2    12347.65    12654.40    315.14 o 
  -5   1   2     1107.44      977.90     86.88 o 
  -4   1   2    70500.37    78906.26    971.01 o 
  -3   1   2     4080.82     3338.76    100.38 o 
  -2   1   2    17311.10    18800.39    315.37 o 
  -1   1   2      178.07      255.19     50.84 o 
   0   1   2   137135.20   155977.83   2071.40 o 
   1   1   2      284.95      403.60     41.05 o 
   2   1   2    31871.08    33435.20    764.64 o 
   3   1   2      550.95      517.33     77.27 o 
   4   1   2   382805.09   417919.97   4849.06 o 
   5   1   2     1293.66     1319.70    106.51 o 
   6   1   2    11756.71    12101.17    295.24 o 
   7   1   2      298.04      418.61     98.67 o 
   8   1   2       76.87       96.61     64.90 o 
   9   1   2      172.59      129.73     70.30 o 
  10   1   2     2948.60     3464.61    215.10 o 
  11   1   2      231.53      162.60     70.80 o 
  12   1   2    36240.68    34902.08    692.57 o 
  13   1   2      478.14      539.80    100.99 o 
  14   1   2     1669.76     1994.92    168.09 o 
  15   1   2      250.04      382.04    112.57 o 
  16   1   2    39851.05    39318.58    938.43 o 
  17   1   2     2589.19     3064.79    817.64 o 
  18   1   2     9222.48     9807.78    877.02 o 
  19   1   2      281.50      596.58    248.53 o 
  20   1   2    29723.30    29203.62   1449.63 o 
  21   1   2      270.41      371.30    268.13 o 
  22   1   2     4262.53     3523.06    572.06 o 
  23   1   2      696.44      990.88    348.61 o 
  24   1   2      214.40      451.75    316.06 o 
  25   1   2       90.35     -105.19    317.09 o 
 -27   2   2     6490.59     6454.21    831.97 o 
 -26   2   2     7231.05     8847.91   1295.59 o 
 -25   2   2      899.52     1166.93    370.69 o 
 -24   2   2     8691.26     7328.13    835.11 o 
 -23   2   2     2905.59     3789.77    458.76 o 
 -22   2   2      239.70      373.18    175.36 o 
 -21   2   2     3125.71     3309.38    348.83 o 
 -20   2   2     4208.47     5051.56    505.45 o 
 -19   2   2     1011.70      898.07    226.59 o 
 -18   2   2     5194.56     5122.45    485.05 o 
 -17   2   2     2387.03     2246.50    303.69 o 
 -16   2   2      324.74      698.70    195.43 o 
 -15   2   2     6574.53     5986.76    631.55 o 
 -14   2   2    13907.63    13189.79    520.84 o 
 -13   2   2     1301.19     1412.62    109.70 o 
 -12   2   2    52877.01    54060.70    840.79 o 
 -11   2   2      665.89      542.99     98.82 o 
 -10   2   2    16690.32    16627.70    338.80 o 
  -9   2   2     5145.52     4842.96    160.51 o 
  -8   2   2    76028.99    76439.81   1038.75 o 
  -7   2   2     6536.19     6233.54    197.25 o 
  -6   2   2     1791.50     1791.20     91.86 o 
  -5   2   2      679.78      811.21     66.04 o 
  -4   2   2   347159.59   388288.44   5017.65 o 
  -3   2   2      616.74      757.18     58.41 o 
  -2   2   2    21008.20    22580.54    301.01 o 
  -1   2   2      630.00      601.35     39.59 o 
   0   2   2    36224.72    37594.29    522.71 o 
   1   2   2      671.15      575.19     77.85 o 
   2   2   2    27963.50    30556.76    776.44 o 
   3   2   2      141.85      219.35     80.50 o 
   4   2   2   209220.94   229594.48   3076.36 o 
   5   2   2     6313.71     5810.39    201.39 o 
   6   2   2   130455.55   146240.09   1868.79 o 
   7   2   2      389.79      381.90     75.48 o 
   8   2   2   101659.29    99481.20   1386.01 o 
   9   2   2      270.60      357.62     83.43 o 
  10   2   2     1464.66     1431.56    146.46 o 
  11   2   2      423.07      700.87    116.44 o 
  12   2   2    46333.41    46422.11    846.87 o 
  13   2   2       56.40      250.07    102.36 o 
  14   2   2    18459.66    17829.24    607.23 o 
  15   2   2      404.85      443.46    106.63 o 
  16   2   2       62.25      226.18     96.92 o 
  17   2   2        0.60      218.61    155.44 o 
  18   2   2     3810.46     3427.52    588.54 o 
  19   2   2      192.45      270.66    256.23 o 
  20   2   2     3407.08     3134.10    526.80 o 
  21   2   2       68.64       68.56    242.95 o 
  22   2   2     2144.13     2257.00    455.24 o 
  23   2   2       57.60       49.16    296.10 o 
  24   2   2     5256.47     5532.23    754.12 o 
  25   2   2       83.41      641.52    371.30 o 
 -27   3   2      621.87     1342.70    904.54 o 
 -26   3   2     4431.08     4339.94    647.34 o 
 -25   3   2    11540.10    10590.73   2069.78 o 
 -24   3   2    21767.57    20952.58   1402.24 o 
 -23   3   2      162.31      199.45    489.79 o 
 -22   3   2     8863.13     8586.39   1173.14 o 
 -21   3   2     2321.25     2036.35    330.19 o 
 -20   3   2     3566.23     3757.06    444.95 o 
 -19   3   2      331.95      303.45    186.02 o 
 -18   3   2       21.70      253.82    160.30 o 
 -17   3   2     2838.21     2646.89    338.49 o 
 -16   3   2        7.51      228.72    161.47 o 
 -15   3   2     5535.68     5367.92    287.47 o 
 -14   3   2    67072.27    64041.71   1010.59 o 
 -13   3   2     2290.33     2279.70    188.86 o 
 -12   3   2    17004.85    16998.59    379.20 o 
 -11   3   2     4517.51     4506.83    313.77 o 
 -10   3   2    52043.63    50635.20    787.31 o 
  -9   3   2     8091.07     7546.23    408.21 o 
  -8   3   2    22623.85    22763.56    418.67 o 
  -7   3   2       71.08      131.29     51.68 o 
  -6   3   2   116617.07   124122.62   1567.99 o 
  -5   3   2    10236.43     9176.75    237.17 o 
  -4   3   2   127521.27   134315.58   1841.94 o 
  -3   3   2     1083.51      974.11     68.11 o 
  -2   3   2    17818.24    18755.24    374.60 o 
  -1   3   2       16.08       37.48     22.81 o 
   0   3   2       57.32      144.72     83.20 o 
   1   3   2      134.83      147.27     44.56 o 
   2   3   2    67797.47    68487.38   1031.11 o 
   3   3   2     4062.64     3991.33    296.51 o 
   4   3   2    31767.48    31371.18    596.18 o 
   5   3   2       36.30      101.86     68.37 o 
   6   3   2   287373.75   298330.22   3586.03 o 
   7   3   2      348.34      480.26     88.06 o 
   8   3   2    10254.23    11436.38    322.62 o 
   9   3   2      210.26      534.41    155.76 o 
  10   3   2   308593.28   319961.84   4400.42 o 
  11   3   2        9.08       52.77     79.11 o 
  12   3   2     6570.32     6580.20    318.05 o 
  13   3   2     2861.21     3244.10    237.68 o 
  14   3   2    21662.52    21378.82    551.50 o 
  15   3   2        6.87      173.80    100.42 o 
  16   3   2     2241.47     2378.36    258.66 o 
  17   3   2      117.23      149.61    121.15 o 
  18   3   2       49.42        3.65    215.93 o 
  19   3   2      188.41      111.69    240.64 o 
  20   3   2    12881.00    12248.69   1041.25 o 
  21   3   2      382.37      139.65    259.35 o 
  22   3   2    16824.96    16633.08   1268.00 o 
  23   3   2      218.26      183.50    292.91 o 
  24   3   2     7534.60     6483.10    816.63 o 
  25   3   2     1929.52     1829.92    608.29 o 
 -27   4   2     2026.56     2855.67    600.39 o 
 -26   4   2    10028.57    12237.64   1124.75 o 
 -25   4   2      130.94      436.13    323.42 o 
 -24   4   2     1507.86     1888.62    481.89 o 
 -23   4   2     2348.20     3001.27    413.92 o 
 -22   4   2     2085.88     1975.32    360.08 o 
 -21   4   2      112.39     -247.49    164.99 o 
 -20   4   2     8094.94     8718.60    665.07 o 
 -19   4   2     2196.98     2461.71    357.58 o 
 -18   4   2     1157.85      713.39    224.60 o 
 -17   4   2        1.71       15.13    145.20 o 
 -16   4   2     4225.28     4079.56    407.27 o 
 -15   4   2     1532.28     1690.17    266.17 o 
 -14   4   2    19012.02    17950.21    424.72 o 
 -13   4   2        3.05      148.79     72.81 o 
 -12   4   2    51218.92    50944.63    835.04 o 
 -11   4   2    19149.07    18834.40    417.82 o 
 -10   4   2    15982.80    15883.63    366.16 o 
  -9   4   2     1301.66     1450.99    119.55 o 
  -8   4   2   121989.69   130684.07   1697.32 o 
  -7   4   2     4934.93     5140.70    189.99 o 
  -6   4   2     2553.97     2363.97    136.27 o 
  -5   4   2     3864.64     3636.19    243.40 o 
  -4   4   2   276204.91   298484.16   3505.20 o 
  -3   4   2     1430.55     1496.84     86.14 o 
  -2   4   2      634.19      882.87    149.96 o 
  -1   4   2     1251.60     1293.48    111.11 o 
   0   4   2      587.32      703.96     70.28 o 
   1   4   2        7.23       62.78     57.82 o 
   2   4   2   114237.31   125725.86   1766.11 o 
   3   4   2        2.46      165.78     61.41 o 
   4   4   2     4739.50     4270.36    218.43 o 
   5   4   2      266.46      196.18     80.34 o 
   6   4   2     3100.96     2921.55    207.52 o 
   7   4   2      594.05      675.11    101.87 o 
   8   4   2   164386.44   171344.33   2451.57 o 
   9   4   2       27.10       23.70     70.74 o 
  10   4   2      233.09      235.00     94.73 o 
  11   4   2      138.56      224.61     97.86 o 
  12   4   2    42432.82    41509.90    801.78 o 
  13   4   2      229.68      461.91    117.88 o 
  14   4   2     1959.24     2077.44    205.23 o 
  15   4   2      453.64      477.59    133.37 o 
  16   4   2     4036.97     4127.40    292.97 o 
  17   4   2     1041.95     1540.92    214.68 o 
  18   4   2      334.84      421.25    288.35 o 
  19   4   2        9.46       30.04    339.70 o 
  20   4   2     3810.06     3551.78    580.23 o 
  21   4   2      782.56      819.28    343.24 o 
  22   4   2     1494.40     2254.85    655.69 o 
  23   4   2       51.56      517.44    312.82 o 
  24   4   2     9670.22    10945.93   1077.72 o 
  25   4   2        0.60      244.60    323.90 o 
 -26   5   2      464.54     1261.27    691.24 o 
 -25   5   2        7.26      159.10    387.10 o 
 -24   5   2       16.24      310.71    940.09 o 
 -23   5   2        8.60     -119.58    183.33 o 
 -22   5   2      220.41      371.39    221.76 o 
 -21   5   2     1296.24     1636.63    293.49 o 
 -20   5   2     1422.14     1015.95    497.69 o 
 -19   5   2     2362.82     1593.88    284.97 o 
 -18   5   2    14016.93    12601.83    745.22 o 
 -17   5   2      117.03      -40.92    155.44 o 
 -16   5   2      225.95      416.25    173.53 o 
 -15   5   2     2311.53     2539.78    239.93 o 
 -14   5   2     2615.90     3128.74    203.78 o 
 -13   5   2     1709.26     1951.19    182.50 o 
 -12   5   2    11609.25    11544.20    342.74 o 
 -11   5   2     1914.00     2248.04    166.09 o 
 -10   5   2      764.55     1147.38    118.99 o 
  -9   5   2     5807.10     5923.55    228.55 o 
  -8   5   2      464.12      583.50    191.53 o 
  -7   5   2     1252.28     1407.42    119.95 o 
  -6   5   2    75586.58    80784.53   1118.72 o 
  -5   5   2       32.64       53.40     50.45 o 
  -4   5   2    78681.36    84087.56   1124.40 o 
  -3   5   2     6476.81     6186.25    167.69 o 
  -2   5   2      605.20      765.02    100.99 o 
  -1   5   2     1836.85     1914.42     80.69 o 
   0   5   2   237245.28   259366.95   3412.16 o 
   1   5   2      882.09      802.86     90.07 o 
   2   5   2    33598.59    36312.28    653.89 o 
   3   5   2     2697.55     2594.07    178.27 o 
   4   5   2    66057.29    71588.89   1232.70 o 
   5   5   2      352.88      479.43    161.42 o 
   6   5   2    17224.90    20143.51    498.41 o 
   7   5   2       70.49       94.80     75.97 o 
   8   5   2      890.27      991.99    144.51 o 
   9   5   2      226.18      329.95     91.59 o 
  10   5   2      780.24     1816.03    502.52 o 
  11   5   2      198.01      210.35    125.45 o 
  12   5   2      433.85      663.37    132.90 o 
  13   5   2        5.31      243.55    109.22 o 
  14   5   2     3015.73     3417.30    289.41 o 
  15   5   2       38.61       94.39    113.29 o 
  16   5   2    19412.58    19396.28    577.98 o 
  17   5   2     1392.82     1062.48    188.89 o 
  18   5   2        4.34      118.87    161.47 o 
  19   5   2        2.52      124.87    270.99 o 
  20   5   2     6604.62     6265.14    749.45 o 
  21   5   2      201.38      354.62    470.05 o 
  22   5   2      337.84      528.64    343.65 o 
  23   5   2      216.91     -184.83    371.30 o 
  24   5   2      947.56     1118.63    442.40 o 
  25   5   2        6.18      518.39    366.33 o 
 -26   6   2     5497.14     6282.09    812.76 o 
 -25   6   2       82.90      307.09    274.52 o 
 -24   6   2      135.97        0.00    304.15 o 
 -23   6   2     1646.16     2258.38    387.60 o 
 -22   6   2     3060.28     2999.90    413.04 o 
 -21   6   2      525.72      668.86    223.86 o 
 -20   6   2     1943.63     1831.86    315.03 o 
 -19   6   2      683.48     1129.27    351.55 o 
 -18   6   2    34422.51    35584.55   1153.03 o 
 -17   6   2     4529.95     5316.68    491.01 o 
 -16   6   2    23705.35    21921.77   1007.47 o 
 -15   6   2      877.48     1162.62    130.03 o 
 -14   6   2    11614.29    12032.43    384.94 o 
 -13   6   2     4938.88     5150.41    323.91 o 
 -12   6   2    36745.77    36713.97    782.77 o 
 -11   6   2      206.03      226.25     81.34 o 
 -10   6   2     6611.39     6837.66    269.25 o 
  -9   6   2     1453.26     1736.08    149.39 o 
  -8   6   2     1116.93      794.59    102.36 o 
  -7   6   2     3261.79     3321.93    185.70 o 
  -6   6   2    31529.12    32041.01    568.06 o 
  -5   6   2     5253.88     4979.56    194.48 o 
  -4   6   2      295.46      630.29    191.39 o 
  -3   6   2      118.91      215.54     93.63 o 
  -2   6   2   133290.61   135213.91   2249.58 o 
  -1   6   2     7052.17     6979.58    199.85 o 
   0   6   2       83.00      124.12     48.12 o 
   1   6   2      153.56      162.00     62.12 o 
   2   6   2    82886.42    86111.30   1313.04 o 
   3   6   2        5.14      131.16     67.27 o 
   4   6   2    10076.98     9857.26    422.25 o 
   5   6   2       67.75      144.95     79.50 o 
   6   6   2    30662.92    31338.74    675.48 o 
   7   6   2       17.55       -3.81     79.30 o 
   8   6   2    41407.24    40493.58    837.75 o 
   9   6   2      472.24      408.54    131.67 o 
  10   6   2     2167.81     2488.28    209.69 o 
  11   6   2       59.65      182.49     99.29 o 
  12   6   2     9129.93     9838.89    494.48 o 
  13   6   2      651.36      644.77    155.26 o 
  14   6   2    13975.84    14128.11    475.54 o 
  15   6   2        0.58      214.56    117.88 o 
  16   6   2     9564.09    10173.61    436.76 o 
  17   6   2     1668.46     1555.00    227.00 o 
  18   6   2    23469.96    24540.96   1220.54 o 
  19   6   2      751.44      522.87    290.15 o 
  20   6   2        0.66      297.51    279.14 o 
  21   6   2       13.25      298.65    308.10 o 
  22   6   2    11534.70    10393.17    997.65 o 
  23   6   2        3.68      -73.86    275.14 o 
  24   6   2     1791.15     2085.35    484.75 o 
  25   6   2      186.76       92.42    351.79 o 
 -26   7   2      402.81      481.25    309.69 o 
 -25   7   2      739.81      848.30    402.90 o 
 -24   7   2     6046.97     6889.80    710.99 o 
 -23   7   2     2103.32     2320.19    396.05 o 
 -22   7   2        6.08       96.41    280.45 o 
 -21   7   2      817.17      417.65    300.20 o 
 -20   7   2     3488.60     4244.88    480.81 o 
 -19   7   2     1691.10     1867.30    541.14 o 
 -18   7   2       11.95       51.60    156.51 o 
 -17   7   2      274.53      138.61    164.62 o 
 -16   7   2    23706.56    23385.56    691.97 o 
 -15   7   2     4415.45     4825.20    274.53 o 
 -14   7   2    16581.20    16129.01    462.96 o 
 -13   7   2      109.62      127.34     91.46 o 
 -12   7   2     3242.34     3391.48    230.09 o 
 -11   7   2      204.55      297.11    101.28 o 
 -10   7   2    19869.28    19417.54    467.74 o 
  -9   7   2     1065.94     1060.33    125.79 o 
  -8   7   2     5112.53     5177.28    249.19 o 
  -7   7   2       73.45       93.49     69.66 o 
  -6   7   2    60227.52    60841.10   1702.80 o 
  -5   7   2     5202.26     5172.55    206.26 o 
  -4   7   2   126900.34   140090.91   1804.56 o 
  -3   7   2       69.31      124.01     50.13 o 
  -2   7   2     3079.10     3538.59    161.76 o 
  -1   7   2      280.43      294.05     69.31 o 
   0   7   2    42496.77    42456.84    735.68 o 
   1   7   2     1311.06     1174.05    117.23 o 
   2   7   2    68333.34    69614.63   1122.78 o 
   3   7   2     1925.72     1826.47    163.08 o 
   4   7   2     9831.45     9299.63    315.89 o 
   5   7   2       17.68       41.61     73.73 o 
   6   7   2    16519.01    15924.18    453.95 o 
   7   7   2      302.76      554.97    120.27 o 
   8   7   2     5758.12     5467.73    324.36 o 
   9   7   2      776.39      931.63    154.18 o 
  10   7   2    27798.43    27566.83    864.89 o 
  11   7   2     1138.85     1263.14    184.45 o 
  12   7   2    19763.61    17498.62    564.04 o 
  13   7   2      406.73      362.06    144.13 o 
  14   7   2     1738.34     1876.84    322.92 o 
  15   7   2      702.28      773.59    154.39 o 
  16   7   2     7166.68     7528.74    408.85 o 
  17   7   2       55.49       -7.58    139.06 o 
  18   7   2     2503.30     3088.36    386.90 o 
  19   7   2       30.85       35.55    224.99 o 
  20   7   2     4124.01     5233.33    711.42 o 
  21   7   2      596.24      399.23    306.63 o 
  22   7   2      869.15      646.13    356.33 o 
  23   7   2       40.47      235.72    454.25 o 
  24   7   2     3479.49     2743.12    766.29 o 
  25   7   2      968.42     1801.18    647.79 o 
 -26   8   2      308.82      679.39    348.29 o 
 -25   8   2       48.58      -10.41    298.82 o 
 -24   8   2      661.99     1100.81    450.30 o 
 -23   8   2     1168.13     1250.75    313.42 o 
 -22   8   2      236.85      396.50    233.82 o 
 -21   8   2      714.25      807.85    250.63 o 
 -20   8   2     5700.12     6003.54    726.79 o 
 -19   8   2      440.30      275.83    225.15 o 
 -18   8   2      175.63      155.57    316.00 o 
 -17   8   2      243.55      314.24    186.62 o 
 -16   8   2     3125.60     3100.37    300.79 o 
 -15   8   2      543.92      748.06    119.89 o 
 -14   8   2     1603.65     2056.83    246.98 o 
 -13   8   2      551.61      554.21    125.12 o 
 -12   8   2       81.28      198.41     98.32 o 
 -11   8   2     1363.72     1646.82    169.38 o 
 -10   8   2    12246.27    12354.14    377.86 o 
  -9   8   2      759.68      822.57    119.68 o 
  -8   8   2      756.06     1052.26    172.80 o 
  -7   8   2      264.22      279.24     77.14 o 
  -6   8   2    24303.35    25672.10    514.41 o 
  -5   8   2      319.55      568.39     91.54 o 
  -4   8   2     3861.43     4163.57    187.93 o 
  -3   8   2      773.24      903.78     94.16 o 
  -2   8   2     8958.45     9830.76    264.49 o 
  -1   8   2      211.19      275.38     61.54 o 
   0   8   2    32073.65    33651.97    729.52 o 
   1   8   2       45.23      -24.53     52.10 o 
   2   8   2     9650.64     9445.98    307.25 o 
   3   8   2      843.17      753.87    119.17 o 
   4   8   2      821.88     1168.96    147.07 o 
   5   8   2      236.11      306.79     98.58 o 
   6   8   2      221.09      319.21    101.56 o 
   7   8   2       42.72       77.74     84.37 o 
   8   8   2      271.21      309.00    119.71 o 
   9   8   2      983.65      812.76    151.90 o 
  10   8   2     2332.77     2685.72    251.50 o 
  11   8   2      193.97      195.52    119.33 o 
  12   8   2     1505.27     1460.51    210.64 o 
  13   8   2       98.50      171.86    134.66 o 
  14   8   2     1295.72     1978.85    243.13 o 
  15   8   2        0.98       63.48    148.90 o 
  16   8   2      243.17      525.84    141.71 o 
  17   8   2      621.91      843.76    228.59 o 
  18   8   2     7096.33     7019.90    756.78 o 
  19   8   2      123.73      389.03    406.85 o 
  20   8   2       64.56      315.26    269.85 o 
  21   8   2       48.99      -65.66    316.00 o 
  22   8   2      206.39      525.38    309.40 o 
  23   8   2        2.49      422.97    309.69 o 
  24   8   2     2157.28     2406.61    510.55 o 
 -25   9   2      196.41      663.59    302.36 o 
 -24   9   2     1243.41     1303.07    485.84 o 
 -23   9   2      867.65      906.98    264.49 o 
 -22   9   2       18.54     -348.86    240.95 o 
 -21   9   2      119.94      115.68    438.45 o 
 -20   9   2     8135.24     9694.32    716.01 o 
 -19   9   2     4782.11     4424.85    485.05 o 
 -18   9   2     9320.62     8642.87    648.88 o 
 -17   9   2     1220.21     1214.97    268.60 o 
 -16   9   2    27030.98    26250.93    854.56 o 
 -15   9   2    12672.86    12317.07    544.86 o 
 -14   9   2    11631.80    11745.11    819.78 o 
 -13   9   2      119.18      272.89    112.83 o 
 -12   9   2    18149.29    17128.12    838.17 o 
 -11   9   2     3674.11     3834.77    254.67 o 
 -10   9   2    16838.42    15962.86    566.73 o 
  -9   9   2      142.51      178.43     82.80 o 
  -8   9   2     2048.09     2189.48    179.29 o 
  -7   9   2      462.21      536.32    101.05 o 
  -6   9   2     2069.98     2949.06    199.91 o 
  -5   9   2      456.36      609.25     96.90 o 
  -4   9   2    73561.34    76756.85   1224.19 o 
  -3   9   2     2458.07     2247.93    226.59 o 
  -2   9   2      324.64      535.53     75.20 o 
  -1   9   2     3406.20     3499.64    189.92 o 
   0   9   2   123466.79   125123.95   1847.51 o 
   1   9   2     1754.70     1856.57    158.86 o 
   2   9   2     6224.39     6285.04    274.97 o 
   3   9   2       26.62       51.20     75.17 o 
   4   9   2    95220.82    97494.05   1567.26 o 
   5   9   2     5799.02     5855.97    319.23 o 
   6   9   2     5293.99     5599.14    326.60 o 
   7   9   2      752.15      865.04    151.02 o 
   8   9   2     1611.00     1638.58    198.73 o 
   9   9   2        8.77      107.45    113.83 o 
  10   9   2       45.16      205.98    126.13 o 
  11   9   2     1669.66     2060.59    241.25 o 
  12   9   2     5357.85     5595.14    390.13 o 
  13   9   2      292.18      155.04    147.67 o 
  14   9   2     6626.98     6590.56    434.10 o 
  15   9   2     2125.26     2083.77    253.04 o 
  16   9   2    29978.78    30003.49    845.66 o 
  17   9   2      369.42      651.73    202.65 o 
  18   9   2     7164.36     8190.00    834.43 o 
  19   9   2     1056.10     1222.77    384.95 o 
  20   9   2     5778.77     6722.38    778.88 o 
  21   9   2      660.73      964.27    742.59 o 
  22   9   2      666.82      848.73    358.75 o 
  23   9   2      498.46      268.60    481.89 o 
  24   9   2     2198.12     3054.39    572.94 o 
 -25  10   2     1143.70      592.49    489.79 o 
 -24  10   2      127.71      391.12    282.66 o 
 -23  10   2      553.21      388.14    337.65 o 
 -22  10   2     6754.58     6691.00    614.63 o 
 -21  10   2     5726.25     6784.20   1516.78 o 
 -20  10   2     6871.92     6433.40    600.59 o 
 -19  10   2      327.09      538.79    224.60 o 
 -18  10   2    20749.36    18672.84    839.47 o 
 -17  10   2    11469.15    10704.17    693.69 o 
 -16  10   2    17428.29    18158.31    663.62 o 
 -15  10   2      194.40      413.82    158.49 o 
 -14  10   2     8719.57     9268.97    408.09 o 
 -13  10   2     1386.09     1840.37    251.30 o 
 -12  10   2     9810.84    10154.61    408.36 o 
 -11  10   2     1125.32     1050.06    151.76 o 
 -10  10   2     1055.47     1240.10    152.94 o 
  -9  10   2      439.15      508.60    112.52 o 
  -8  10   2      313.78      317.68    102.54 o 
  -7  10   2      684.26      927.56    131.13 o 
  -6  10   2     5892.15     4963.42    349.53 o 
  -5  10   2       17.01       54.14     67.63 o 
  -4  10   2      120.88      171.91    117.75 o 
  -3  10   2      289.30      315.44     68.09 o 
  -2  10   2   113259.95   114299.80   1725.91 o 
  -1  10   2     1600.22     1873.37    151.12 o 
   0  10   2    13291.51    13217.38    374.95 o 
   1  10   2     1506.09     1556.22    150.78 o 
   2  10   2   164682.08   172904.80   2503.69 o 
   3  10   2      283.26      209.07     91.55 o 
   4  10   2       44.96      183.09     92.51 o 
   5  10   2     1788.97     2178.29    212.29 o 
   6  10   2    51204.45    50955.09   1012.42 o 
   7  10   2        3.07        8.63     94.19 o 
   8  10   2        8.42      254.43    156.02 o 
   9  10   2       12.81        4.65    107.16 o 
  10  10   2     3263.27     2873.04    280.02 o 
  11  10   2        0.92      -83.17    119.89 o 
  12  10   2       72.30      210.62    136.77 o 
  13  10   2     2928.83     2923.75    295.55 o 
  14  10   2    76058.61    76097.08   2563.35 o 
  15  10   2      375.77      579.07    167.28 o 
  16  10   2    23104.35    23318.91    738.88 o 
  17  10   2     2155.87     2374.62    342.52 o 
  18  10   2    21968.89    21783.48   1210.61 o 
  19  10   2       28.13       54.20    256.75 o 
  20  10   2     4512.59     5082.18   1034.89 o 
  21  10   2       13.25       48.79    284.40 o 
  22  10   2     5473.06     5526.90   1058.59 o 
  23  10   2       92.72      486.85    371.30 o 
 -24  11   2      842.19     1158.58    407.33 o 
 -23  11   2     2135.89     2195.08    472.00 o 
 -22  11   2    11444.46    10881.33   1024.93 o 
 -21  11   2      234.21      821.98    398.95 o 
 -20  11   2     1219.43     1445.44    393.08 o 
 -19  11   2     1261.29     1654.94    306.23 o 
 -18  11   2     4248.42     5084.41    503.05 o 
 -17  11   2     3093.63     3216.93    398.90 o 
 -16  11   2    19560.03    19066.37    688.92 o 
 -15  11   2      619.02     1080.40    198.25 o 
 -14  11   2     1820.11     1783.66    205.44 o 
 -13  11   2      287.58      441.92    126.94 o 
 -12  11   2      647.41      754.99    148.16 o 
 -11  11   2      594.44      742.74    147.80 o 
 -10  11   2    30005.95    29448.49    718.81 o 
  -9  11   2      864.72     1201.22    227.27 o 
  -8  11   2    17367.38    16648.18    486.47 o 
  -7  11   2       39.50      142.76     85.83 o 
  -6  11   2    21955.27    22060.07    537.91 o 
  -5  11   2      230.27      209.20    116.41 o 
  -4  11   2    14647.77    15179.97    682.50 o 
  -3  11   2     1179.08     1634.86    140.15 o 
  -2  11   2    25465.50    25296.11    559.57 o 
  -1  11   2      834.35      932.76    154.05 o 
   0  11   2    32822.22    32447.68    827.96 o 
   1  11   2     2586.20     2775.02    274.22 o 
   2  11   2     4703.48     4765.18    387.66 o 
   3  11   2      764.61      864.24    143.65 o 
   4  11   2    32493.42    33280.25    750.78 o 
   5  11   2       81.23      183.43    100.96 o 
   6  11   2    16774.46    17581.53    534.03 o 
   7  11   2        2.09      152.36    119.35 o 
   8  11   2     5073.00     5364.27    361.93 o 
   9  11   2       75.42      252.06    132.08 o 
  10  11   2    18211.77    18458.40    603.34 o 
  11  11   2       44.21        4.41    127.33 o 
  12  11   2    38398.71    39151.03   1182.61 o 
  13  11   2        0.95      -83.98    132.20 o 
  14  11   2      331.30      410.30    153.34 o 
  15  11   2     1759.81     1513.79    228.60 o 
  16  11   2     6392.15     6436.95    548.55 o 
  17  11   2      815.05      535.79    212.82 o 
  18  11   2    12139.82    12784.11   1029.18 o 
  19  11   2        8.32      602.58    462.15 o 
  20  11   2     3557.28     4533.10    626.50 o 
  21  11   2      302.63     -369.72    446.35 o 
  22  11   2     1487.24     2210.39    805.79 o 
  23  11   2        1.07      256.75    330.28 o 
 -24  12   2     8076.92     6833.43   1216.59 o 
 -23  12   2     3294.77     3586.56    900.59 o 
 -22  12   2    19302.17    18047.54   1346.21 o 
 -21  12   2      188.98     -150.10    273.72 o 
 -20  12   2      196.85     -244.65    497.69 o 
 -19  12   2     3743.80     4227.71    683.34 o 
 -18  12   2        5.44     -192.12    422.65 o 
 -17  12   2      501.49      352.22    217.08 o 
 -16  12   2      585.78      630.70    165.97 o 
 -15  12   2      269.39       58.61    132.16 o 
 -14  12   2     8485.67     8078.16    451.66 o 
 -13  12   2     3132.55     3458.05    295.04 o 
 -12  12   2    38062.94    36294.46   1207.93 o 
 -11  12   2     8988.90     8613.39    818.71 o 
 -10  12   2    17350.53    18281.63    730.20 o 
  -9  12   2      104.91      244.12    199.42 o 
  -8  12   2   123357.34   123886.36   1967.29 o 
  -7  12   2     8273.67     7803.63    341.37 o 
  -6  12   2     9989.26     9535.81    362.74 o 
  -5  12   2      514.37      733.03    114.53 o 
  -4  12   2    48637.25    49253.01   1182.55 o 
  -3  12   2      152.11      239.25     69.06 o 
  -2  12   2    13955.32    13372.25    541.14 o 
  -1  12   2      912.64      977.13    117.68 o 
   0  12   2     2354.37     2819.38    333.51 o 
   1  12   2      141.84      197.13    111.64 o 
   2  12   2       89.52      225.92     94.12 o 
   3  12   2      833.20      907.79    143.21 o 
   4  12   2   101512.63   102056.91   1694.34 o 
   5  12   2      949.19     1101.06    166.01 o 
   6  12   2      431.95      513.63    133.74 o 
   7  12   2        1.41      162.47    140.46 o 
   8  12   2    66507.93    66705.30   1465.04 o 
   9  12   2       71.65      152.01    133.86 o 
  10  12   2    16657.50    15720.45    579.23 o 
  11  12   2       15.62      -13.03    132.08 o 
  12  12   2    33310.35    30133.40    840.45 o 
  13  12   2       30.73      109.49    142.62 o 
  14  12   2      172.56      266.06    146.11 o 
  15  12   2       74.54       -7.12    191.60 o 
  16  12   2     3874.26     4083.71    444.67 o 
  17  12   2        9.05       -0.20    183.38 o 
  18  12   2       15.40      139.50    189.29 o 
  19  12   2      838.30     1144.06    353.10 o 
  20  12   2     7262.63    10523.17    976.06 o 
  21  12   2       15.16      317.53    286.67 o 
  22  12   2      759.70     1479.29    366.33 o 
 -23  13   2      758.17     1113.89    489.79 o 
 -22  13   2     3689.41     3025.67    758.39 o 
 -21  13   2     3049.95     3286.36    821.59 o 
 -20  13   2     6097.49     5648.44   1019.09 o 
 -19  13   2       26.03      631.99    410.80 o 
 -18  13   2      641.68      418.70    395.00 o 
 -17  13   2        3.65     -142.53    185.36 o 
 -16  13   2     1546.19      910.12    525.34 o 
 -15  13   2      126.69       88.80    280.45 o 
 -14  13   2     3864.41     4804.70    433.64 o 
 -13  13   2     9070.22     9581.93    590.42 o 
 -12  13   2    23880.99    23309.78   1587.88 o 
 -11  13   2     1961.94     2024.81    291.84 o 
 -10  13   2   102809.05   102442.17   1750.30 o 
  -9  13   2    13000.20    12639.69    467.69 o 
  -8  13   2    17016.69    17728.30    519.25 o 
  -7  13   2     5312.17     5379.37    282.94 o 
  -6  13   2   148752.09   149682.31   2278.61 o 
  -5  13   2     5416.70     5394.79    268.64 o 
  -4  13   2      233.79      268.09     75.20 o 
  -3  13   2     4396.96     4762.25    296.25 o 
  -2  13   2    22375.23    22260.64    548.26 o 
  -1  13   2      767.30     1055.50    134.37 o 
   0  13   2     6597.50     7197.26    324.58 o 
   1  13   2       52.24      178.59     95.58 o 
   2  13   2    38214.89    36779.25   1750.96 o 
   3  13   2       21.06       71.90     92.70 o 
   4  13   2     2780.11     2462.32    229.77 o 
   5  13   2      238.12      227.44    115.83 o 
   6  13   2   103113.24   104215.18   1782.04 o 
   7  13   2       80.57      355.23    129.83 o 
   8  13   2     3959.61     4057.50    331.15 o 
   9  13   2      322.76      558.64    149.45 o 
  10  13   2    52994.40    53263.38   1329.99 o 
  11  13   2      666.83      877.00    183.02 o 
  12  13   2       58.78      210.03    139.96 o 
  13  13   2     1124.22      871.55    278.70 o 
  14  13   2    20355.12    21335.02    721.31 o 
  15  13   2      930.77     1111.60    248.97 o 
  16  13   2        9.67      182.46    245.61 o 
  17  13   2        5.89     -105.28    178.28 o 
  18  13   2      251.42       30.91    205.56 o 
  19  13   2      946.17      735.90    303.70 o 
  20  13   2     1073.96     1272.00    346.54 o 
  21  13   2       59.23      221.20    442.40 o 
  22  13   2     7257.33     8595.11   1319.29 o 
 -23  14   2     1355.39     2006.58    679.39 o 
 -22  14   2      123.22      789.99    434.50 o 
 -21  14   2     1850.17     2267.28    687.29 o 
 -20  14   2     6850.45     6525.33   1145.49 o 
 -19  14   2        5.68      237.00    355.50 o 
 -18  14   2     2062.52     2322.58    663.59 o 
 -17  14   2      191.96      499.74    264.65 o 
 -16  14   2      989.24     1081.76    351.55 o 
 -15  14   2      303.01      728.99    255.67 o 
 -14  14   2    19790.52    17706.35   1971.03 o 
 -13  14   2      678.57      732.06    207.52 o 
 -12  14   2    10045.54    11156.30    738.64 o 
 -11  14   2     3402.06     3475.96    379.89 o 
 -10  14   2    21974.76    19972.87    768.38 o 
  -9  14   2     2617.43     2712.50    331.74 o 
  -8  14   2    33651.06    31522.83   1358.79 o 
  -7  14   2     3786.03     3900.35    382.57 o 
  -6  14   2      375.73      723.95    189.60 o 
  -5  14   2     1040.03     1142.25    214.14 o 
  -4  14   2    63664.36    61605.88   1836.73 o 
  -3  14   2     1768.91     1729.21    248.41 o 
  -2  14   2      924.42     1066.94    146.15 o 
  -1  14   2      187.88      305.04     86.11 o 
   0  14   2     3042.25     3872.26    351.55 o 
   1  14   2      147.02      185.25    105.53 o 
   2  14   2    31844.90    30598.38    735.01 o 
   3  14   2       29.51       -4.59    101.61 o 
   4  14   2    26443.90    26695.29    699.15 o 
   5  14   2        7.62       66.96    107.16 o 
   6  14   2     3485.37     3607.08    300.89 o 
   7  14   2       55.84      174.82    128.22 o 
   8  14   2    62428.98    62403.03   1283.34 o 
   9  14   2      394.36      280.13    140.83 o 
  10  14   2     5748.25     5578.23    461.99 o 
  11  14   2        0.02       23.56    186.17 o 
  12  14   2    16052.14    17129.44    904.37 o 
  13  14   2     1803.08     1370.13    222.26 o 
  14  14   2     5872.74     6741.33    472.81 o 
  15  14   2      221.26      623.79    179.66 o 
  16  14   2       57.17      196.22    324.29 o 
  17  14   2      177.75      396.49    392.54 o 
  18  14   2     3143.47     3697.15    548.54 o 
  19  14   2      617.40     1658.98    584.59 o 
  20  14   2     3691.48     3468.06    813.69 o 
  21  14   2       45.80      339.70    450.30 o 
 -22  15   2     2540.31     1943.38    663.59 o 
 -21  15   2       17.73     -276.50    363.40 o 
 -20  15   2    10473.96     9424.60   1398.29 o 
 -19  15   2     3294.08     4289.65    845.29 o 
 -18  15   2    12272.08    13161.26   1524.68 o 
 -17  15   2      339.11      288.35    493.74 o 
 -16  15   2    12037.80    12134.58    927.79 o 
 -15  15   2     2560.85     2608.28    718.89 o 
 -14  15   2      120.11     -149.84    197.50 o 
 -13  15   2      840.18     1072.42    241.06 o 
 -12  15   2    19086.19    18195.22    755.54 o 
 -11  15   2       49.50       44.32    173.80 o 
 -10  15   2      444.59      883.32    252.80 o 
  -9  15   2       91.31       68.99    163.16 o 
  -8  15   2     6404.33     7291.12    643.84 o 
  -7  15   2     1169.72     1763.70    268.22 o 
  -6  15   2     1388.97     2177.01    295.11 o 
  -5  15   2      510.87      531.73    188.51 o 
  -4  15   2    25404.09    26047.00    858.89 o 
  -3  15   2     1964.66     2205.21    410.80 o 
  -2  15   2     2965.82     2594.34    301.46 o 
  -1  15   2      106.03       11.24    125.67 o 
   0  15   2    79702.81    77363.46   1718.75 o 
   1  15   2     2437.88     2623.97    231.12 o 
   2  15   2     5349.47     5329.47    347.26 o 
   3  15   2      509.54      520.08    128.74 o 
   4  15   2    66771.20    66491.08   1284.66 o 
   5  15   2       37.22      125.52    130.55 o 
   6  15   2    10185.37    11061.06    518.24 o 
   7  15   2        2.18      137.20    130.32 o 
   8  15   2      148.90      507.97    162.56 o 
   9  15   2       26.16       89.19    177.43 o 
  10  15   2     6666.34     7308.89    477.96 o 
  11  15   2       67.32       56.54    219.43 o 
  12  15   2    14644.85    14877.66    644.51 o 
  13  15   2      186.60      352.91    176.28 o 
  14  15   2     3584.87     3646.09    600.39 o 
  15  15   2      202.80      454.48    229.19 o 
  16  15   2    46937.61    47411.17   2160.63 o 
  17  15   2       25.30      395.43    299.84 o 
  18  15   2      808.34      997.05    306.67 o 
  19  15   2     1884.05     2709.67    710.99 o 
  20  15   2     3735.93     3926.26    868.99 o 
 -21  16   2     3181.26     3278.47    868.99 o 
 -20  16   2     5801.54     6967.73   1121.79 o 
 -19  16   2     2063.22     2938.77    679.39 o 
 -18  16   2    15070.82    14441.05   1595.78 o 
 -17  16   2     9724.54     8915.70    824.26 o 
 -16  16   2     7240.27     8749.61    809.54 o 
 -15  16   2     1092.10     1164.02    651.74 o 
 -14  16   2    28621.06    25335.04   1183.62 o 
 -13  16   2      917.00     1216.97    248.41 o 
 -12  16   2     3642.33     3464.61    405.50 o 
 -11  16   2      191.29      124.68    379.20 o 
 -10  16   2     2526.33     2868.19    362.19 o 
  -9  16   2       28.93      148.69    355.50 o 
  -8  16   2       49.26      -78.35    177.75 o 
  -7  16   2      315.62      165.43    173.46 o 
  -6  16   2    46851.45    45617.79   1264.39 o 
  -5  16   2     1734.48     2024.46    291.64 o 
  -4  16   2    10082.03    10722.76    865.04 o 
  -3  16   2     2896.27     3050.68    341.80 o 
  -2  16   2    68751.46    67860.82   1594.64 o 
  -1  16   2     1785.15     1190.84    379.20 o 
   0  16   2     1683.15     2386.24    300.27 o 
   1  16   2      545.10      826.14    199.77 o 
   2  16   2   112411.25   111431.06   4367.10 o 
   3  16   2      338.21      632.16    197.41 o 
   4  16   2     1900.33     2329.07    333.64 o 
   5  16   2      643.21      598.11    155.80 o 
   6  16   2    23506.84    23527.85    698.08 o 
   7  16   2      243.49      471.17    168.78 o 
   8  16   2      158.00      455.10    146.44 o 
   9  16   2       20.78      130.05    203.82 o 
  10  16   2       15.46      446.91    521.39 o 
  11  16   2       22.72      356.20    225.15 o 
  12  16   2        0.54       95.37    280.45 o 
  13  16   2       36.97      107.31    192.85 o 
  14  16   2    37652.17    37665.49   1239.21 o 
  15  16   2      247.72      664.58    391.05 o 
  16  16   2     7614.80     8863.62    936.14 o 
  17  16   2       90.92     -119.09    513.49 o 
  18  16   2    22582.92    22573.31   1229.95 o 
  19  16   2        2.15      308.10    505.59 o 
  20  16   2     1033.63      710.99    489.79 o 
 -20  17   2     3295.69     2069.78    631.99 o 
 -19  17   2      829.98      150.10    402.90 o 
 -18  17   2     7798.34     9179.70   1279.79 o 
 -17  17   2      977.21      321.05    714.94 o 
 -16  17   2    10589.25    10579.22   1745.88 o 
 -15  17   2     1840.92     2048.27    409.87 o 
 -14  17   2     2311.75     3163.57    683.34 o 
 -13  17   2     1071.53     1461.95    279.13 o 
 -12  17   2    11411.46    10409.78    707.33 o 
 -11  17   2      501.66      641.53    304.15 o 
 -10  17   2       19.99      298.22    178.14 o 
  -9  17   2      654.63      806.07    227.98 o 
  -8  17   2     3907.62     4525.88    455.95 o 
  -7  17   2       94.66      -27.09    173.80 o 
  -6  17   2    12884.04    12762.85    716.57 o 
  -5  17   2     1048.53     1104.80    255.56 o 
  -4  17   2    18703.69    18738.86    797.80 o 
  -3  17   2     2313.15     2698.32    337.25 o 
  -2  17   2     3100.45     3413.52    368.45 o 
  -1  17   2       17.17     -121.90    134.94 o 
   0  17   2    45332.00    45618.45   1294.96 o 
   1  17   2      268.45      316.34    157.41 o 
   2  17   2      535.16      486.30    335.75 o 
   3  17   2      401.17      534.06    350.80 o 
   4  17   2    21887.89    22836.63    826.58 o 
   5  17   2       22.74      -74.46    150.03 o 
   6  17   2      435.87      892.22    277.11 o 
   7  17   2      131.65      554.06    406.85 o 
   8  17   2       66.51      -51.22    156.51 o 
   9  17   2        0.52      -44.29    172.21 o 
  10  17   2     1212.53     1654.99    699.14 o 
  11  17   2        1.25       98.22    179.68 o 
  12  17   2     7216.93     7879.06    634.03 o 
  13  17   2      110.39      208.99    212.41 o 
  14  17   2      120.22      473.12    222.08 o 
  15  17   2      169.83       93.45    216.23 o 
  16  17   2    11515.94    12096.54   1008.81 o 
  17  17   2     1467.91     1339.18   1082.29 o 
  18  17   2       38.48      204.08    256.75 o 
  19  17   2       74.65      576.69    481.89 o 
 -19  18   2        9.82       39.50    387.10 o 
 -18  18   2      253.70        7.90    426.60 o 
 -17  18   2       53.06      262.45    454.25 o 
 -16  18   2        6.99      388.34    339.70 o 
 -15  18   2       96.41      201.40    248.53 o 
 -14  18   2     1181.88     1494.32    284.97 o 
 -13  18   2       20.82      103.32    201.67 o 
 -12  18   2    13539.16    12443.85    777.39 o 
 -11  18   2     4695.09     4305.92    464.09 o 
 -10  18   2     5272.01     5640.05    533.24 o 
  -9  18   2       26.13       75.27    312.05 o 
  -8  18   2    30537.42    29882.58   2065.83 o 
  -7  18   2       43.33      323.79    193.80 o 
  -6  18   2     1462.68     1599.10    293.49 o 
  -5  18   2      296.42      481.89    355.50 o 
  -4  18   2     3883.83     4705.12    837.39 o 
  -3  18   2       46.55     -189.60    135.58 o 
  -2  18   2     8028.96     9116.88    600.34 o 
  -1  18   2       24.32      247.10    142.00 o 
   0  18   2      103.05      301.41    253.75 o 
   1  18   2      530.90      736.79    313.80 o 
   2  18   2       15.20      140.60    247.41 o 
   3  18   2       94.39      150.60    218.06 o 
   4  18   2    16216.77    15499.22   1092.07 o 
   5  18   2     1547.28     1314.06    387.48 o 
   6  18   2        7.38     -305.02    229.10 o 
   7  18   2        3.88      216.17    272.55 o 
   8  18   2    14188.39    14878.34   1088.60 o 
   9  18   2       34.16     -367.35    244.90 o 
  10  18   2      455.51      128.11    267.44 o 
  11  18   2       34.41       57.57    280.45 o 
  12  18   2     8037.04     8930.44    680.52 o 
  13  18   2      137.05      730.52    229.38 o 
  14  18   2      327.24      685.29    234.96 o 
  15  18   2      125.90      752.06    281.06 o 
  16  18   2     5503.13     5778.62    674.84 o 
  17  18   2      146.77      368.28    284.23 o 
  18  18   2      260.16        7.90    402.90 o 
 -18  19   2     3676.10     4171.16    868.99 o 
 -17  19   2      104.84      -49.37    268.60 o 
 -16  19   2       30.57     -270.85    379.20 o 
 -15  19   2      842.52      553.87    300.25 o 
 -14  19   2     5277.90     5312.72    659.16 o 
 -13  19   2     2790.97     3180.34    413.92 o 
 -12  19   2      573.21      753.82    255.56 o 
 -11  19   2      462.82      385.91    292.30 o 
 -10  19   2    34473.27    36138.21   1208.85 o 
  -9  19   2     1679.35     1762.37    313.02 o 
  -8  19   2    13922.53    14363.12    817.86 o 
  -7  19   2      587.69      393.36    216.23 o 
  -6  19   2    14785.04    16114.49    800.34 o 
  -5  19   2      242.04      276.38    193.55 o 
  -4  19   2     1167.42     1519.19    384.35 o 
  -3  19   2      600.19      306.91    367.35 o 
  -2  19   2     6154.66     5580.79    695.32 o 
  -1  19   2      449.04      331.21    301.03 o 
   0  19   2     2190.20     2563.26    484.45 o 
   1  19   2      367.23      168.70    276.50 o 
   2  19   2     6158.58     6167.48    729.48 o 
   3  19   2       66.29       28.36    231.77 o 
   4  19   2     1715.60     1253.80    414.75 o 
   5  19   2       48.14      260.70    383.15 o 
   6  19   2    22378.46    20096.80   1275.68 o 
   7  19   2       18.05      285.02    240.72 o 
   8  19   2        9.50      117.72    253.75 o 
   9  19   2      201.86      573.05    473.99 o 
  10  19   2    28869.23    28725.54   1388.07 o 
  11  19   2      644.39      688.01    276.13 o 
  12  19   2       52.48      382.31    301.34 o 
  13  19   2       59.94      230.79    273.03 o 
  14  19   2    24338.84    25439.62   1295.65 o 
  15  19   2        7.75        7.90    355.50 o 
  16  19   2     3304.25     3080.97    703.09 o 
  17  19   2       20.97      434.50    363.40 o 
 -17  20   2      150.57      429.48    258.63 o 
 -16  20   2     5301.74     5783.30    675.64 o 
 -15  20   2     1690.72     1186.80    454.25 o 
 -14  20   2        1.16      211.92    256.78 o 
 -13  20   2     2013.87     2605.82    695.19 o 
 -12  20   2     7603.41     7420.58    641.56 o 
 -11  20   2      104.06       59.63    438.45 o 
 -10  20   2      166.98      238.72    229.38 o 
  -9  20   2     1320.12     1145.02    421.50 o 
  -8  20   2     3832.87     3985.92    616.33 o 
  -7  20   2        3.79      -93.65    267.96 o 
  -6  20   2     5313.09     4316.02    614.47 o 
  -5  20   2        7.50       94.27    248.41 o 
  -4  20   2     3579.24     3041.09    525.00 o 
  -3  20   2      217.47     -101.93    287.32 o 
  -2  20   2     4933.78     5963.61    746.54 o 
  -1  20   2      854.39      696.47    426.60 o 
   0  20   2     4536.49     4709.85    650.76 o 
   1  20   2        2.02      246.61    323.90 o 
   2  20   2     5626.17     4982.66    664.46 o 
   3  20   2       91.64       87.61    248.53 o 
   4  20   2     6067.60     5261.52    689.86 o 
   5  20   2      336.78     -136.25    248.16 o 
   6  20   2     1930.66     2036.31    471.28 o 
   7  20   2        3.67       46.35    248.41 o 
   8  20   2     7570.62     6776.23    920.34 o 
   9  20   2      200.86       99.47    422.65 o 
  10  20   2      253.14      314.67    505.59 o 
  11  20   2        0.08      165.11    272.55 o 
  12  20   2    10889.16    11384.22   1033.43 o 
  13  20   2      823.35      992.30    454.25 o 
  14  20   2       58.33       18.27    267.43 o 
  15  20   2       50.90       39.50    387.10 o 
  16  20   2     2188.50     2401.57    584.59 o 
 -16  21   2       97.30     -221.20    371.30 o 
 -15  21   2      541.60     -102.70    363.40 o 
 -14  21   2       13.49     -347.60    379.20 o 
 -13  21   2      161.79     -358.13    489.79 o 
 -12  21   2     1659.24     2131.12    774.19 o 
 -11  21   2       11.74      240.91    434.50 o 
 -10  21   2     3152.71     3198.86    539.04 o 
  -9  21   2     1699.54     1525.66    396.53 o 
  -8  21   2     2328.46     2651.95    612.24 o 
  -7  21   2      100.53       76.39    481.89 o 
  -6  21   2      655.40     1162.42    386.76 o 
  -5  21   2      408.28      666.59    331.80 o 
  -4  21   2     1031.17     1200.96    375.54 o 
  -3  21   2       89.82      221.03    265.74 o 
  -2  21   2     1805.32     2320.12    472.36 o 
  -1  21   2        9.36     -206.16    229.36 o 
   0  21   2     2133.76     2137.73    461.13 o 
   1  21   2      594.00      853.00    335.83 o 
   2  21   2     6232.03     6266.43    825.54 o 
   3  21   2        8.08     -191.60    225.78 o 
   4  21   2     1032.43     1199.91    699.14 o 
   5  21   2      492.89      642.07    351.55 o 
   6  21   2      390.91      399.90    363.40 o 
   7  21   2      486.65      698.76    344.18 o 
   8  21   2     1156.70      717.87    344.18 o 
   9  21   2       58.35      -71.26    273.03 o 
  10  21   2      424.21      194.34    275.14 o 
  11  21   2       97.64      316.53    327.85 o 
  12  21   2      709.30      446.08    332.94 o 
  13  21   2      113.18        3.46    318.26 o 
  14  21   2        0.88      333.65    262.37 o 
 -14  22   2      317.96      900.59    481.89 o 
 -13  22   2      734.72     1263.99    560.89 o 
 -12  22   2     5071.65     6136.50    744.97 o 
 -11  22   2      617.80      246.64    304.10 o 
 -10  22   2      730.55      656.42    375.25 o 
  -9  22   2       35.19     -175.61    267.96 o 
  -8  22   2     9033.24     9507.90    941.62 o 
  -7  22   2     1562.92     1170.87    373.85 o 
  -6  22   2     8933.87     9407.37    955.22 o 
  -5  22   2      369.98      368.64    290.32 o 
  -4  22   2     4016.79     4218.26    667.54 o 
  -3  22   2      655.95     1592.44    485.84 o 
  -2  22   2     7153.94     8521.59    888.13 o 
  -1  22   2       26.75       94.13    298.50 o 
   0  22   2        2.11      480.04    296.63 o 
   1  22   2      994.92     1364.93    394.80 o 
   2  22   2     8514.32     7754.64    867.01 o 
   3  22   2      282.82      385.24    284.40 o 
   4  22   2    19555.37    20415.33   1396.22 o 
   5  22   2       56.90     -270.69    454.25 o 
   6  22   2      213.29      514.16    329.44 o 
   7  22   2      294.91      863.02    354.68 o 
   8  22   2    15369.35    15173.46   1230.96 o 
   9  22   2      272.83      152.21    332.94 o 
  10  22   2     2479.13     2835.56    525.09 o 
  11  22   2       28.21      522.72    365.60 o 
  12  22   2     5443.52     6387.68    791.75 o 
  13  22   2        0.06       34.83    339.70 o 
 -12  23   2      801.45      658.01    322.69 o 
 -11  23   2        6.39       -7.69    311.15 o 
 -10  23   2    12982.52    15293.01   1234.37 o 
  -9  23   2      515.56      147.84    458.20 o 
  -8  23   2     7638.80     7316.18    863.20 o 
  -7  23   2      219.67      371.09    326.46 o 
  -6  23   2     3834.17     3795.77    619.98 o 
  -5  23   2     1647.22     1922.23    438.66 o 
  -4  23   2     1594.67     1320.23    438.45 o 
  -3  23   2        5.69      409.88    277.65 o 
  -2  23   2     9203.00     8436.76   1532.58 o 
  -1  23   2      875.66     1422.89    389.11 o 
   0  23   2        0.21      110.60    307.08 o 
   1  23   2      258.87      564.84    323.99 o 
   2  23   2      165.21      586.47    349.80 o 
   3  23   2       29.39      489.79    326.32 o 
   4  23   2        8.05      321.48    309.99 o 
   5  23   2       15.04      141.28    284.40 o 
   6  23   2    22996.57    22620.43   1507.13 o 
   7  23   2        4.10      338.19    320.87 o 
   8  23   2      128.50      323.10    438.45 o 
   9  23   2       71.53      181.70    307.23 o 
  10  23   2     7995.50     8518.14    953.46 o 
  11  23   2        2.43      346.60    331.49 o 
 -10  24   2      649.18      818.81    687.29 o 
  -9  24   2        0.21      271.06    340.61 o 
  -8  24   2     4840.83     4486.19   1615.53 o 
  -7  24   2      622.96      290.88    314.05 o 
  -6  24   2      335.46      499.60    311.48 o 
  -5  24   2       49.23       57.45    628.04 o 
  -4  24   2      441.56      970.36    365.86 o 
  -3  24   2       15.52       81.97    302.56 o 
  -2  24   2     7160.76     7792.85    899.78 o 
  -1  24   2     1478.65      976.63    556.94 o 
   0  24   2       83.05      950.02    390.55 o 
   1  24   2       33.77      390.41    387.10 o 
   2  24   2     3993.90     4132.19    975.64 o 
   3  24   2      168.66      656.06    357.38 o 
   4  24   2     2835.08     3039.75    566.47 o 
   5  24   2      199.58      386.71    533.24 o 
   6  24   2      337.76      981.16   1011.19 o 
   7  24   2       62.50       67.05    675.44 o 
   8  24   2     1412.80     2589.09    809.74 o 
  -6  25   2     3892.20     4263.36   1591.83 o 
  -5  25   2       63.82      143.73    691.24 o 
  -4  25   2    15665.46    15514.82   1316.58 o 
  -3  25   2      664.27      485.05    746.54 o 
  -2  25   2      497.53      889.15    397.04 o 
  -1  25   2       74.11      548.41    434.50 o 
   0  25   2    27054.52    28998.46   1662.16 o 
   1  25   2      419.30      545.09    368.68 o 
   2  25   2       49.38      722.15    378.75 o 
   3  25   2       11.94      136.55    362.58 o 
   4  25   2     8568.67     6889.73   1572.08 o 
   5  25   2       79.16      459.70    337.09 o 
 -27   1   3     2913.14     3058.20    608.58 o 
 -26   1   3     4911.04     4296.00    672.53 o 
 -25   1   3     2145.43     2522.25    572.74 o 
 -24   1   3       83.71      368.47    187.07 o 
 -23   1   3        2.86       10.31    185.65 o 
 -22   1   3       32.14      245.27    178.49 o 
 -21   1   3     1906.26     2421.92    312.67 o 
 -20   1   3    13615.68    13007.24    670.33 o 
 -19   1   3     6681.94     6971.28    880.84 o 
 -18   1   3       15.50      285.33    197.50 o 
 -17   1   3    14107.52    13731.85    723.04 o 
 -16   1   3    16256.89    16452.77   1947.33 o 
 -15   1   3    32471.12    29425.79   2401.57 o 
 -14   1   3       96.73       65.79    170.31 o 
 -13   1   3    13247.27    12922.83    653.29 o 
 -12   1   3    10516.45    10405.30    624.97 o 
 -11   1   3     1599.58     1190.02    228.83 o 
 -10   1   3     1198.73     1446.17    244.90 o 
  -9   1   3     1751.51     1781.53    239.42 o 
  -8   1   3       89.71      194.10     49.56 o 
  -7   1   3    60375.98    64461.91   1127.79 o 
  -6   1   3     2793.43     2803.95    144.74 o 
  -5   1   3    69853.20    76560.84   1085.60 o 
  -4   1   3       36.06      120.93     43.40 o 
  -3   1   3    23694.68    26007.79    443.80 o 
  -2   1   3     5151.56     4586.06    316.00 o 
  -1   1   3   105618.10   115373.42   1580.74 o 
   0   1   3     1855.05     1773.16    114.41 o 
   1   1   3    19125.80    20230.89    348.85 o 
   2   1   3     2381.32     1949.99    237.00 o 
   3   1   3       48.72      171.93    146.15 o 
   4   1   3       51.89      134.30     69.66 o 
   5   1   3    64951.59    68129.29   3831.46 o 
   6   1   3     1943.53     1786.76    102.20 o 
   7   1   3    36053.15    38447.61    583.36 o 
   8   1   3     1381.49     1495.80    113.31 o 
   9   1   3    17036.01    14742.08    779.99 o 
  10   1   3     1657.22     1805.37    141.11 o 
  11   1   3     5689.68     6251.83    246.43 o 
  12   1   3      909.11     1005.64    122.92 o 
  13   1   3      322.57      303.28     94.55 o 
  14   1   3      394.98      520.83    101.74 o 
  15   1   3     4679.83     5596.30    291.30 o 
  16   1   3      579.23      555.26    153.22 o 
  17   1   3     3360.04     3815.64    405.92 o 
  18   1   3     1440.02     1525.34    365.09 o 
  19   1   3    30971.53    29846.46   1390.63 o 
  20   1   3      315.64      239.36    414.75 o 
  21   1   3       30.12       -5.75    226.18 o 
  22   1   3     3149.08     3544.24    908.49 o 
  23   1   3     4950.09     5827.66    773.52 o 
  24   1   3      463.03      126.28    418.70 o 
  25   1   3      115.37      198.25    349.80 o 
 -27   2   3     4910.73     5674.81    971.69 o 
 -26   2   3       43.30      -53.92    359.45 o 
 -25   2   3       70.57       81.55    259.71 o 
 -24   2   3     4869.33     4928.95    454.25 o 
 -23   2   3      794.74      852.81    223.44 o 
 -22   2   3      391.42      953.38    215.01 o 
 -21   2   3     3031.45     3112.81    417.54 o 
 -20   2   3      422.90      416.85    203.09 o 
 -19   2   3    23288.09    20856.22   1046.74 o 
 -18   2   3     4202.80     4535.20    446.82 o 
 -17   2   3    30925.50    31029.29   1011.30 o 
 -16   2   3      696.94      300.94    172.30 o 
 -15   2   3    21536.41    20658.93   1370.64 o 
 -14   2   3    15220.28    14170.88    926.92 o 
 -13   2   3    33657.56    33615.70    712.06 o 
 -12   2   3       16.10       19.24     60.88 o 
 -11   2   3     7369.20     7201.19    438.41 o 
 -10   2   3      471.36      508.28    120.40 o 
  -9   2   3      620.27      680.89     99.04 o 
  -8   2   3     2892.68     2997.43    214.93 o 
  -7   2   3    40881.13    42030.72    624.43 o 
  -6   2   3      165.08      255.35     47.59 o 
  -5   2   3    13664.42    14834.55    437.93 o 
  -4   2   3     2928.15     2796.84    174.97 o 
  -3   2   3   157468.61   168906.63   2027.45 o 
  -2   2   3    18228.08    16828.78    298.23 o 
  -1   2   3   114349.83   126206.58   1547.99 o 
   0   2   3     5362.57     5126.15    164.20 o 
   1   2   3   154575.73   166488.06   2827.83 o 
   2   2   3        6.02       41.08     56.51 o 
   3   2   3    41184.79    43965.77    767.72 o 
   4   2   3      548.63      692.98    105.22 o 
   5   2   3   117212.91   122648.25   2339.19 o 
   6   2   3       80.73      182.10     80.59 o 
   7   2   3    45725.16    46825.32    775.41 o 
   8   2   3       28.10       36.12     60.60 o 
   9   2   3      314.71      233.22     84.56 o 
  10   2   3       44.48       44.64     78.33 o 
  11   2   3     6310.36     6413.88    310.54 o 
  12   2   3       73.28      114.13     79.26 o 
  13   2   3    24358.63    23523.22    765.94 o 
  14   2   3       84.93      114.41     86.58 o 
  15   2   3      456.05      614.08    143.06 o 
  16   2   3      132.77      232.19    136.90 o 
  17   2   3    28104.45    27807.15    938.87 o 
  18   2   3      761.07      712.87    292.27 o 
  19   2   3     5192.87     5819.08    704.64 o 
  20   2   3      225.89      569.16    371.30 o 
  21   2   3    18922.55    19935.65   1365.79 o 
  22   2   3     2030.04     1356.75    419.51 o 
  23   2   3      804.92     1058.27    413.26 o 
  24   2   3       11.03      354.63    501.64 o 
  25   2   3      849.60      891.41    412.92 o 
 -27   3   3      380.37      346.73    332.34 o 
 -26   3   3      188.53      767.22    330.65 o 
 -25   3   3      677.37      831.85    252.38 o 
 -24   3   3     3172.08     3716.52    386.76 o 
 -23   3   3     1447.97     1629.40    422.65 o 
 -22   3   3        1.88      -90.85    422.65 o 
 -21   3   3       43.21     -128.99    169.85 o 
 -20   3   3     1345.12     1529.79    307.45 o 
 -19   3   3      129.22      187.62    162.58 o 
 -18   3   3      572.64      332.66    191.29 o 
 -17   3   3    22612.71    21909.10    830.09 o 
 -16   3   3     1394.69     1008.64    426.60 o 
 -15   3   3     7626.07     7992.84    595.41 o 
 -14   3   3      116.75      120.81    100.01 o 
 -13   3   3      249.33      345.35    120.50 o 
 -12   3   3      118.51      138.25     80.80 o 
 -11   3   3     1078.85     1394.70    144.73 o 
 -10   3   3      416.48      505.93     94.64 o 
  -9   3   3     3169.21     2926.67    135.05 o 
  -8   3   3     2056.02     2160.63    119.17 o 
  -7   3   3    22761.19    24150.83    422.95 o 
  -6   3   3     3617.84     3628.34    205.36 o 
  -5   3   3     7391.89     8053.33    201.39 o 
  -4   3   3     2180.76     1840.71    102.44 o 
  -3   3   3    24845.54    25751.08    469.79 o 
  -2   3   3        1.52      -18.24     28.51 o 
  -1   3   3    70568.02    75121.19    987.37 o 
   0   3   3     3063.55     3007.32    192.70 o 
   1   3   3    11132.21    12073.90    304.92 o 
   2   3   3     1917.46     1672.25    247.05 o 
   3   3   3    76386.34    80032.37   1241.25 o 
   4   3   3     1437.47     1181.66    130.91 o 
   5   3   3    23339.17    25129.91    561.62 o 
   6   3   3     3158.08     3272.40    230.46 o 
   7   3   3    26054.67    25902.42    678.11 o 
   8   3   3      657.21      775.70    109.01 o 
   9   3   3    16649.89    17684.68    443.30 o 
  10   3   3      170.55      386.20    102.62 o 
  11   3   3    19535.92    20003.35    503.66 o 
  12   3   3      132.60      243.82    102.44 o 
  13   3   3     1511.13     1754.20    185.34 o 
  14   3   3      230.71      367.43    120.64 o 
  15   3   3    18569.82    18442.50    553.92 o 
  16   3   3       14.24       29.32    105.80 o 
  17   3   3     9029.12     8106.76    686.75 o 
  18   3   3       36.10       81.47    225.78 o 
  19   3   3     4331.25     4200.58    628.27 o 
  20   3   3      557.37      416.48    298.50 o 
  21   3   3      542.97      705.21    340.79 o 
  22   3   3      135.98      364.59    367.35 o 
  23   3   3       27.51        5.69    278.63 o 
  24   3   3       35.58      428.48    351.79 o 
  25   3   3      672.16     1730.08    469.23 o 
 -27   4   3     9705.79     9562.97   2405.52 o 
 -26   4   3       21.94      294.64    301.03 o 
 -25   4   3     5746.23     4576.83    628.04 o 
 -24   4   3     6727.39     7061.88    654.58 o 
 -23   4   3     3550.85     4077.35    479.69 o 
 -22   4   3      172.05      353.76    197.04 o 
 -21   4   3     4696.38     4305.71    655.69 o 
 -20   4   3     1150.23     1097.77    268.60 o 
 -19   4   3     6185.55     7022.07    932.19 o 
 -18   4   3       14.85      -30.72    237.00 o 
 -17   4   3       10.09      -82.69    343.65 o 
 -16   4   3     5676.67     5122.96    959.84 o 
 -15   4   3     2739.32     3005.39    287.56 o 
 -14   4   3     1381.42     1347.48    165.69 o 
 -13   4   3    33412.69    33066.95    627.01 o 
 -12   4   3    11894.96    11187.22    298.84 o 
 -11   4   3    14449.37    13994.00    333.15 o 
 -10   4   3     5915.75     6408.92    225.80 o 
  -9   4   3     4480.66     3456.67    165.23 o 
  -8   4   3    26387.63    25825.98    475.29 o 
  -7   4   3    33157.90    32826.12    552.25 o 
  -6   4   3      663.96      719.46     79.82 o 
  -5   4   3   260862.20   282602.81   3342.76 o 
  -4   4   3    12370.95    12526.56    278.67 o 
  -3   4   3     3924.59     4167.68    104.41 o 
  -2   4   3     4637.14     4282.14    201.03 o 
  -1   4   3     3577.56     3885.60    136.03 o 
   0   4   3        5.83        1.17     43.31 o 
   1   4   3   109354.02   121369.15   1725.79 o 
   2   4   3     2046.64     1893.53    148.77 o 
   3   4   3     2635.35     2508.31    181.56 o 
   4   4   3     8934.35     8919.61    302.40 o 
   5   4   3    11917.67    11906.66    422.33 o 
   6   4   3       20.78       56.63     89.69 o 
   7   4   3   152716.69   154548.77   2289.90 o 
   8   4   3      459.69      577.26    126.47 o 
   9   4   3     9704.54     9971.56    403.08 o 
  10   4   3      712.62      948.96    176.67 o 
  11   4   3   107380.16   110227.13   2144.97 o 
  12   4   3      545.04      523.57    121.88 o 
  13   4   3    11467.90    11774.96    630.33 o 
  14   4   3       10.26       66.51    105.36 o 
  15   4   3     4096.76     4205.40    297.30 o 
  16   4   3       17.24      131.61    109.95 o 
  17   4   3      409.60      370.66    181.35 o 
  18   4   3      735.17     1003.09    328.38 o 
  19   4   3     2479.37     2027.03    418.51 o 
  20   4   3       49.86       71.18    264.94 o 
  21   4   3     5216.71     4722.20    936.14 o 
  22   4   3     1962.44     1705.40    422.78 o 
  23   4   3     6990.67     6304.96    805.44 o 
  24   4   3       37.55       59.72    302.56 o 
  25   4   3     3000.76     2329.20    527.51 o 
 -27   5   3     2624.64     2190.33    506.86 o 
 -26   5   3    10119.41    10987.03   1805.13 o 
 -25   5   3    10579.94    12166.04    882.14 o 
 -24   5   3        0.84      -50.42    316.00 o 
 -23   5   3     4402.23     4187.03    491.57 o 
 -22   5   3     3581.23     3481.83    448.42 o 
 -21   5   3     7252.96     8424.04   1279.79 o 
 -20   5   3      858.10      473.64    239.01 o 
 -19   5   3     2730.33     2775.97    402.90 o 
 -18   5   3      948.08     1170.08    243.97 o 
 -17   5   3      344.34      340.57    221.20 o 
 -16   5   3     2749.50     2772.00    340.40 o 
 -15   5   3    22378.52    21973.15    610.38 o 
 -14   5   3     6006.56     6217.43    351.97 o 
 -13   5   3    39514.29    38667.20    704.42 o 
 -12   5   3     1251.15     1522.57    175.53 o 
 -11   5   3    60478.14    62570.15   1144.48 o 
 -10   5   3    17337.79    16742.05    387.66 o 
  -9   5   3    34209.14    32605.39    626.22 o 
  -8   5   3     2766.52     3050.63    171.50 o 
  -7   5   3   257590.28   275681.47   3325.73 o 
  -6   5   3    20794.74    19713.32    438.29 o 
  -5   5   3    58331.90    59547.35    856.15 o 
  -4   5   3     3223.78     3174.69    131.62 o 
  -3   5   3    18713.53    18633.28    439.26 o 
  -2   5   3      444.78      626.86    108.32 o 
  -1   5   3      232.88      355.33     66.13 o 
   0   5   3     3274.08     3139.23    153.17 o 
   1   5   3    25708.12    26149.37    521.98 o 
   2   5   3     5179.96     4975.95    223.86 o 
   3   5   3    42400.50    45043.96    814.56 o 
   4   5   3      112.76       20.13     64.42 o 
   5   5   3    71887.54    69485.55   1177.05 o 
   6   5   3        3.62      147.77     87.72 o 
   7   5   3    20773.11    22571.76    575.98 o 
   8   5   3        3.86        3.53     90.41 o 
   9   5   3   226084.45   231854.67   3724.05 o 
  10   5   3     1124.32     1145.76    210.47 o 
  11   5   3     3839.70     4343.73    320.93 o 
  12   5   3        0.93      193.58    120.09 o 
  13   5   3    37338.08    36460.29   1265.67 o 
  14   5   3     1786.48     1695.97    205.54 o 
  15   5   3     5994.33     6346.96    363.51 o 
  16   5   3      107.23      195.83    136.32 o 
  17   5   3     1636.36     1927.45    295.73 o 
  18   5   3     1969.44     1102.04    318.41 o 
  19   5   3     3019.00     3150.45    718.89 o 
  20   5   3     1084.73     1517.58    412.35 o 
  21   5   3    20157.59    20067.02   2089.53 o 
  22   5   3       36.47     -182.95    264.24 o 
  23   5   3     6126.63     5523.84    896.64 o 
  24   5   3       27.08       49.14    326.04 o 
 -26   6   3       80.81      796.39    350.73 o 
 -25   6   3       29.40     -228.91    211.39 o 
 -24   6   3     5666.67     5780.80    612.24 o 
 -23   6   3     1424.08     1680.04    324.00 o 
 -22   6   3      292.08      490.76    228.21 o 
 -21   6   3    14637.38    13468.16    847.92 o 
 -20   6   3      328.36      387.10    300.20 o 
 -19   6   3      340.82      617.59    202.12 o 
 -18   6   3     3837.44     4809.87    474.00 o 
 -17   6   3     1940.75     1509.68    276.93 o 
 -16   6   3        4.22      108.49    163.16 o 
 -15   6   3    13274.72    12241.77    686.36 o 
 -14   6   3     2280.94     2717.18    186.91 o 
 -13   6   3     8125.87     7944.48    297.96 o 
 -12   6   3    23696.98    23352.97    513.93 o 
 -11   6   3    76736.24    76229.40   1161.59 o 
 -10   6   3     1737.61     1611.33    143.18 o 
  -9   6   3   104366.55   107719.36   1493.76 o 
  -8   6   3    19461.13    19594.72    425.79 o 
  -7   6   3       14.68      186.83     63.19 o 
  -6   6   3     9811.04    10044.09    269.35 o 
  -5   6   3   180922.95   190292.05   2355.88 o 
  -4   6   3     2325.90     2399.05    271.26 o 
  -3   6   3    20954.49    23232.96    529.69 o 
  -2   6   3    11031.61    10869.25    337.09 o 
  -1   6   3    23795.97    24801.55    474.70 o 
   0   6   3       11.15       37.05     48.12 o 
   1   6   3   129782.27   142385.38   2027.23 o 
   2   6   3     4150.99     3954.84    218.85 o 
   3   6   3    10632.12    10776.62    335.91 o 
   4   6   3      148.88       64.24     76.72 o 
   5   6   3       78.85      126.24     86.19 o 
   6   6   3      135.57      208.42     90.78 o 
   7   6   3   168899.88   179998.09   2643.52 o 
   8   6   3     2045.14     2171.00    212.41 o 
   9   6   3     2302.25     2403.21    233.04 o 
  10   6   3      725.93      884.44    161.77 o 
  11   6   3    37838.64    36439.64    860.38 o 
  12   6   3     1093.58     1290.97    388.08 o 
  13   6   3     7867.04     8443.81    461.26 o 
  14   6   3       25.04      210.33    145.03 o 
  15   6   3     8917.52     9135.91    503.69 o 
  16   6   3     1721.23     1841.40    243.19 o 
  17   6   3     6905.72     6856.06    543.05 o 
  18   6   3       36.39      259.88    268.82 o 
  19   6   3       95.46      488.47    298.82 o 
  20   6   3      476.46      707.40    552.99 o 
  21   6   3       53.39     -151.28    279.14 o 
  22   6   3       76.18      585.72    312.22 o 
  23   6   3    14201.72    15123.41   1251.98 o 
  24   6   3        3.78      194.50    346.20 o 
 -26   7   3       84.75       36.87    470.04 o 
 -25   7   3      369.13      694.86    241.64 o 
 -24   7   3      122.79      249.67    251.10 o 
 -23   7   3     3233.74     3119.86    436.82 o 
 -22   7   3     3895.53     3551.93    461.81 o 
 -21   7   3     2678.60     3193.34    423.32 o 
 -20   7   3     7266.34     7977.64    865.04 o 
 -19   7   3    21086.48    20351.50    918.72 o 
 -18   7   3     1354.08     1273.69    560.89 o 
 -17   7   3    21053.87    21060.45    831.55 o 
 -16   7   3    34060.76    32986.16    837.92 o 
 -15   7   3    19899.96    20357.90    615.76 o 
 -14   7   3     1144.51     1217.30    142.71 o 
 -13   7   3    68852.40    71179.13   1266.80 o 
 -12   7   3     2545.90     2791.58    203.43 o 
 -11   7   3      639.41      870.73    124.42 o 
 -10   7   3    10282.56    10645.48    337.25 o 
  -9   7   3      245.82      327.91     84.16 o 
  -8   7   3     1353.43     1434.69    166.45 o 
  -7   7   3    37127.84    37502.48    661.84 o 
  -6   7   3      331.78      314.90     72.45 o 
  -5   7   3    59017.12    59436.09   1026.66 o 
  -4   7   3    13519.45    13234.07    516.18 o 
  -3   7   3    14077.92    12876.99    454.01 o 
  -2   7   3     2742.22     2887.38    243.86 o 
  -1   7   3   234908.72   251581.13   3383.95 o 
   0   7   3     5119.97     4846.95    199.04 o 
   1   7   3      284.28      193.49     64.55 o 
   2   7   3     1715.97     1659.88    150.08 o 
   3   7   3    76566.56    76872.17   1262.94 o 
   4   7   3     3168.71     3229.08    230.19 o 
   5   7   3     8803.72     9105.94    365.61 o 
   6   7   3      260.21      414.28    112.19 o 
   7   7   3     6523.63     7303.16    370.85 o 
   8   7   3     3582.76     3830.96    283.43 o 
   9   7   3    20371.17    20858.43    601.74 o 
  10   7   3     1159.20     1191.96    190.73 o 
  11   7   3    12256.15    11386.53    497.57 o 
  12   7   3       35.66        5.11    119.17 o 
  13   7   3      391.38      253.26    149.17 o 
  14   7   3      828.32      873.69    215.24 o 
  15   7   3    54970.48    51904.70   4098.86 o 
  16   7   3       28.88       88.21    136.55 o 
  17   7   3      550.51      339.30    255.19 o 
  18   7   3      275.00      288.35    279.02 o 
  19   7   3    25415.75    23456.42   2776.82 o 
  20   7   3      410.47      508.31    266.56 o 
  21   7   3     8187.49     9165.54    975.64 o 
  22   7   3      343.08      626.54    730.74 o 
  23   7   3     3591.32     3317.39    577.65 o 
  24   7   3      102.14      325.71    430.55 o 
 -26   8   3       24.77      432.84    301.79 o 
 -25   8   3      922.58      797.59    395.00 o 
 -24   8   3       12.05      187.12    549.04 o 
 -23   8   3     2794.13     2477.72    402.40 o 
 -22   8   3     8756.86     9519.26    751.09 o 
 -21   8   3    14734.37    13607.91   1785.38 o 
 -20   8   3       45.58      228.12    195.58 o 
 -19   8   3    20294.29    20078.21    890.24 o 
 -18   8   3     8529.46     8514.13    630.32 o 
 -17   8   3    29661.14    28431.96   1291.63 o 
 -16   8   3     1763.96     1861.50    225.09 o 
 -15   8   3    45843.41    44420.45   1016.04 o 
 -14   8   3    12520.11    12029.49    400.45 o 
 -13   8   3     9160.89     8918.30    361.01 o 
 -12   8   3     1155.67     1227.31    222.25 o 
 -11   8   3    37609.66    38943.83    837.26 o 
 -10   8   3     1240.09     1203.17    136.99 o 
  -9   8   3     5571.19     6410.59    284.34 o 
  -8   8   3     3559.96     3787.60    214.85 o 
  -7   8   3    31840.76    32907.16    612.77 o 
  -6   8   3    13844.34    13539.89    679.77 o 
  -5   8   3     5358.54     4979.78    287.95 o 
  -4   8   3     2892.98     2651.37    211.49 o 
  -3   8   3   165166.91   172030.53   2892.07 o 
  -2   8   3    11515.49    10899.93    420.89 o 
  -1   8   3    19914.30    19791.97    463.01 o 
   0   8   3     3431.86     3721.08    262.60 o 
   1   8   3   225111.67   234761.95   3225.33 o 
   2   8   3     2034.98     1868.57    170.14 o 
   3   8   3    28957.93    31128.00    668.78 o 
   4   8   3      883.23      872.91    134.75 o 
   5   8   3   119334.06   123001.29   1920.71 o 
   6   8   3        0.23      -44.12     86.70 o 
   7   8   3     2594.37     3224.27    260.97 o 
   8   8   3      255.93      513.52    129.83 o 
   9   8   3     8127.88     8807.69    527.12 o 
  10   8   3     1605.29     1869.67    251.99 o 
  11   8   3     1727.14     1723.22    268.38 o 
  12   8   3      856.34     1009.41    189.79 o 
  13   8   3    45351.74    44860.86   1049.02 o 
  14   8   3      923.33     1023.22    190.32 o 
  15   8   3     6688.59     6402.50    441.28 o 
  16   8   3       78.62      105.09    140.80 o 
  17   8   3    57605.44    57793.72   1980.21 o 
  18   8   3       51.23      106.65    312.05 o 
  19   8   3     5360.10     6194.62    751.08 o 
  20   8   3       50.46      102.70    254.35 o 
  21   8   3    22741.13    22517.47   1454.04 o 
  22   8   3      892.71      739.04    351.01 o 
  23   8   3       12.75      422.82    513.49 o 
  24   8   3      148.70      681.52    372.27 o 
 -25   9   3       30.10        4.72    549.04 o 
 -24   9   3     3672.93     3795.15    442.39 o 
 -23   9   3     4624.97     5087.55    553.48 o 
 -22   9   3      366.15      442.40    233.27 o 
 -21   9   3    10084.77    10220.57    758.36 o 
 -20   9   3    10779.27    11681.33   1125.74 o 
 -19   9   3     8267.38     8875.51    668.49 o 
 -18   9   3       29.30      578.81    196.37 o 
 -17   9   3    29863.88    28986.39   1005.71 o 
 -16   9   3     3199.66     3416.79    319.09 o 
 -15   9   3    13226.06    12378.83    538.86 o 
 -14   9   3     5792.02     5854.08    319.26 o 
 -13   9   3     2036.77     2507.55    265.50 o 
 -12   9   3     1906.76     1941.94    193.99 o 
 -11   9   3     9221.11     9092.52    350.99 o 
 -10   9   3      217.63      262.81     93.19 o 
  -9   9   3    13259.51    14427.98    401.37 o 
  -8   9   3     1381.69     1501.23    158.33 o 
  -7   9   3    11315.26    12146.40    417.96 o 
  -6   9   3     1294.16     1242.84    118.19 o 
  -5   9   3     6949.75     6435.30    387.14 o 
  -4   9   3     1948.51     1772.63    210.34 o 
  -3   9   3    21802.70    20338.33    620.53 o 
  -2   9   3       91.06       44.24    104.11 o 
  -1   9   3   162879.09   167344.00   2381.14 o 
   0   9   3     3856.47     4326.64    256.37 o 
   1   9   3    39708.73    42567.95    808.55 o 
   2   9   3     5777.95     6259.89    395.49 o 
   3   9   3   125469.82   128106.66   1960.75 o 
   4   9   3     1619.48     1798.34    187.71 o 
   5   9   3    28369.64    29349.74    696.04 o 
   6   9   3      574.87      690.28    139.31 o 
   7   9   3    10091.10    10146.86    434.89 o 
   8   9   3      108.37      179.39    115.53 o 
   9   9   3     8730.53     9062.23    510.44 o 
  10   9   3       27.49       89.01    115.66 o 
  11   9   3    44413.00    43244.02   1541.73 o 
  12   9   3      851.15      780.81    173.68 o 
  13   9   3     1473.75     1629.12    235.13 o 
  14   9   3     2410.17     2692.40    292.16 o 
  15   9   3    40063.28    38652.95    992.80 o 
  16   9   3      743.21      751.97    182.72 o 
  17   9   3     5712.75     7115.80    701.51 o 
  18   9   3      169.83      323.58    280.07 o 
  19   9   3    19360.08    19668.41   1805.13 o 
  20   9   3      134.87      138.25    259.71 o 
  21   9   3      719.96      762.25    354.68 o 
  22   9   3       26.18      528.39    331.80 o 
  23   9   3     1807.21     1465.82    432.25 o 
 -25  10   3     5948.11     6438.90    814.24 o 
 -24  10   3     1506.35     2125.66    452.37 o 
 -23  10   3     6482.95     7417.29    861.41 o 
 -22  10   3     1624.90     1389.43    390.24 o 
 -21  10   3      169.76      111.77    204.28 o 
 -20  10   3      517.68     1231.13    263.83 o 
 -19  10   3     1597.91     1543.66    306.67 o 
 -18  10   3      315.72      339.70    327.85 o 
 -17  10   3      570.06      658.35    280.45 o 
 -16  10   3     4671.66     4168.76    345.96 o 
 -15  10   3     9363.20     9707.01    508.38 o 
 -14  10   3      699.61      592.89    131.71 o 
 -13  10   3    10187.25     9981.48    393.77 o 
 -12  10   3     1840.25     2224.03    206.49 o 
 -11  10   3     9776.35     9477.74    638.17 o 
 -10  10   3      320.27      460.98    115.28 o 
  -9  10   3    25091.74    24074.43    550.74 o 
  -8  10   3     5687.12     5811.59    264.55 o 
  -7  10   3    15638.14    16550.56    616.39 o 
  -6  10   3     4735.90     4719.57    216.10 o 
  -5  10   3    31379.51    31686.72   1350.89 o 
  -4  10   3        9.98       47.19     94.47 o 
  -3  10   3    12103.29    11633.06    471.25 o 
  -2  10   3       23.98      -75.24     96.42 o 
  -1  10   3     2342.44     1945.88    220.99 o 
   0  10   3     1571.32     1597.22    144.44 o 
   1  10   3    10341.99    11612.63    752.20 o 
   2  10   3      524.17      496.76    108.50 o 
   3  10   3    32458.59    31241.52    716.26 o 
   4  10   3     6555.53     6183.28    563.64 o 
   5  10   3    19532.64    21059.21    840.24 o 
   6  10   3     1359.54     1516.29    286.87 o 
   7  10   3    65987.41    67026.39   1378.94 o 
   8  10   3      236.72       45.01    114.31 o 
   9  10   3       92.74       42.89    109.00 o 
  10  10   3      614.33      944.22    218.83 o 
  11  10   3    67880.12    66451.41   1352.46 o 
  12  10   3      319.06      388.61    151.18 o 
  13  10   3      126.93      706.17    220.86 o 
  14  10   3       13.47       43.36    155.50 o 
  15  10   3     3515.90     3504.78    336.91 o 
  16  10   3      122.98      455.91    165.72 o 
  17  10   3       14.24      131.88    250.80 o 
  18  10   3      222.35       74.35    173.90 o 
  19  10   3     2418.01     2854.00    538.51 o 
  20  10   3       74.56      254.38    485.84 o 
  21  10   3      404.01      548.35   1098.09 o 
  22  10   3      147.36      561.93    418.70 o 
  23  10   3     1923.51     1090.40    730.74 o 
 -25  11   3     6451.18     7165.49   1520.73 o 
 -24  11   3      157.82      652.37    329.53 o 
 -23  11   3     1810.21     1249.50    390.69 o 
 -22  11   3     7773.60     7397.68    837.69 o 
 -21  11   3     9950.33     9509.49   1915.73 o 
 -20  11   3      778.64      644.33    337.65 o 
 -19  11   3       37.04      244.90    270.54 o 
 -18  11   3        8.99      149.55    272.55 o 
 -17  11   3      364.90      299.96    173.46 o 
 -16  11   3      284.30      337.76    141.59 o 
 -15  11   3     6295.87     6537.47    561.33 o 
 -14  11   3     2286.66     2891.02    247.86 o 
 -13  11   3    15429.06    16608.08    894.35 o 
 -12  11   3      527.41      666.46    134.27 o 
 -11  11   3    66332.83    64172.11   1113.65 o 
 -10  11   3    21290.75    20188.71   1192.74 o 
  -9  11   3    20753.95    20107.88    505.39 o 
  -8  11   3     1887.89     1780.74    172.00 o 
  -7  11   3    69694.05    68395.20   1186.20 o 
  -6  11   3     6229.05     5779.11    458.91 o 
  -5  11   3     1334.46     1233.14    200.20 o 
  -4  11   3      934.45      388.96    154.05 o 
  -3  11   3    17945.83    17978.10    617.17 o 
  -2  11   3        2.30       93.22     71.10 o 
  -1  11   3    25610.17    25810.47    584.77 o 
   0  11   3     1714.46     1970.35    167.32 o 
   1  11   3    23806.06    24067.94    818.16 o 
   2  11   3     4263.22     4592.51    503.98 o 
   3  11   3    39057.93    41273.13    867.79 o 
   4  11   3     2156.91     2297.96    225.09 o 
   5  11   3    68781.03    71056.08   1971.02 o 
   6  11   3      783.38      824.03    168.16 o 
   7  11   3      265.15      247.83    125.52 o 
   8  11   3      896.49     1083.12    184.54 o 
   9  11   3    28365.52    28957.14    782.43 o 
  10  11   3        7.03       70.14    147.33 o 
  11  11   3     1694.02     1750.12    235.49 o 
  12  11   3      542.95      298.49    170.90 o 
  13  11   3    57169.66    56318.83   2247.55 o 
  14  11   3      246.57      216.83    145.21 o 
  15  11   3      698.53      657.15    260.34 o 
  16  11   3        3.91      454.28    185.26 o 
  17  11   3     4922.56     4997.12    730.75 o 
  18  11   3       27.21      192.96    182.32 o 
  19  11   3      174.12      381.13    294.64 o 
  20  11   3       33.98     -137.58    281.06 o 
  21  11   3     6352.72     6634.92    777.44 o 
  22  11   3      182.15      699.50    342.69 o 
 -24  12   3     1579.39     2018.99    444.04 o 
 -23  12   3     4764.85     3386.79   1208.69 o 
 -22  12   3      125.63       83.32    239.42 o 
 -21  12   3      657.11      824.22    320.78 o 
 -20  12   3      206.55     -120.47    304.15 o 
 -19  12   3     1097.89     1465.52    408.27 o 
 -18  12   3       15.58      -33.10    233.82 o 
 -17  12   3     1959.71     2023.03    430.02 o 
 -16  12   3      155.20      301.11    180.55 o 
 -15  12   3      353.52      557.06    261.64 o 
 -14  12   3       64.98       91.71    183.61 o 
 -13  12   3    22607.07    20314.04    667.10 o 
 -12  12   3    10820.97    10966.78    425.02 o 
 -11  12   3     4460.53     4537.35    390.37 o 
 -10  12   3     5638.33     5312.79    323.69 o 
  -9  12   3    62198.87    62765.83   1166.54 o 
  -8  12   3     1011.62     1136.24    218.18 o 
  -7  12   3     6016.79     5705.67    604.34 o 
  -6  12   3     1134.67     1284.59    215.27 o 
  -5  12   3    30398.36    29576.51   3053.32 o 
  -4  12   3     1412.52     1283.54    347.60 o 
  -3  12   3     5278.52     5058.44    393.57 o 
  -2  12   3      405.00      486.92     86.90 o 
  -1  12   3      266.23      209.89     69.62 o 
   0  12   3      785.58      943.60    151.65 o 
   1  12   3      583.37     1097.35    241.89 o 
   2  12   3     1106.01     1055.12    155.24 o 
   3  12   3    24258.05    24060.99    627.36 o 
   4  12   3        5.55       42.92    104.39 o 
   5  12   3     1295.65     1292.91    188.21 o 
   6  12   3       22.69      340.01    124.24 o 
   7  12   3    19976.93    19029.40    654.20 o 
   8  12   3        1.99      -14.16    169.83 o 
   9  12   3     8590.30     9238.25    501.83 o 
  10  12   3      853.27      691.39    179.96 o 
  11  12   3    22046.44    21910.69    703.52 o 
  12  12   3      155.94      220.04    153.07 o 
  13  12   3     8728.61     9292.04    548.99 o 
  14  12   3       79.13       36.57    151.42 o 
  15  12   3    21037.37    20138.78   1329.93 o 
  16  12   3      866.53     1206.74    253.69 o 
  17  12   3        0.35      249.67    289.35 o 
  18  12   3      625.75      465.54    210.25 o 
  19  12   3      636.22      762.91    292.91 o 
  20  12   3      422.13      103.97    259.35 o 
  21  12   3      718.03     1706.34    849.24 o 
  22  12   3       65.34     -184.13    298.50 o 
 -23  13   3      737.62     1184.99    568.79 o 
 -22  13   3      754.44      332.45    304.15 o 
 -21  13   3     1659.82     1799.55    443.44 o 
 -20  13   3     3140.10     2713.08   1054.64 o 
 -19  13   3     1907.41     2149.11   1267.94 o 
 -18  13   3      816.71      235.37    762.34 o 
 -17  13   3       17.54      183.83    271.19 o 
 -16  13   3       23.34      163.65    300.32 o 
 -15  13   3       46.38      538.81    229.36 o 
 -14  13   3      144.28       75.76    164.88 o 
 -13  13   3      937.47      646.36    221.20 o 
 -12  13   3       80.33      514.37    186.62 o 
 -11  13   3     5242.12     4789.15    429.65 o 
 -10  13   3      247.44      269.12    167.04 o 
  -9  13   3     7744.51     8120.06    534.85 o 
  -8  13   3      236.70      317.36    154.90 o 
  -7  13   3     3454.46     3375.17    466.10 o 
  -6  13   3      138.86      319.75    153.12 o 
  -5  13   3       44.16      278.43    197.50 o 
  -4  13   3      976.17      804.94    233.05 o 
  -3  13   3      437.62      542.94    164.62 o 
  -2  13   3      334.98      414.31     71.33 o 
  -1  13   3     8622.59     8572.78    789.82 o 
   0  13   3      127.31      185.71     81.48 o 
   1  13   3      124.88      192.85     88.92 o 
   2  13   3       24.42       99.65    104.18 o 
   3  13   3     9453.25     9336.35    407.69 o 
   4  13   3      195.94      162.78    112.61 o 
   5  13   3     1189.77     1541.31    205.67 o 
   6  13   3       82.33      162.83    119.89 o 
   7  13   3      934.05     1109.53    213.30 o 
   8  13   3      676.89      645.83    196.91 o 
   9  13   3     4888.01     4972.16    544.44 o 
  10  13   3      691.16      388.59    242.42 o 
  11  13   3        4.55        2.97    170.14 o 
  12  13   3      715.55      652.49    179.96 o 
  13  13   3     1885.26     2437.83    284.58 o 
  14  13   3      106.56       25.75    153.07 o 
  15  13   3    14317.09    14824.63    894.81 o 
  16  13   3      136.12      186.84    202.99 o 
  17  13   3       19.97      329.15    215.49 o 
  18  13   3        2.84     -267.56    178.37 o 
  19  13   3       29.19      468.65    288.47 o 
  20  13   3      312.66      275.37    438.45 o 
  21  13   3      242.29      274.72    299.27 o 
 -23  14   3    10165.29    10491.09   1485.18 o 
 -22  14   3     2138.92     2243.58    695.19 o 
 -21  14   3      637.94      489.79    442.40 o 
 -20  14   3     1246.29     1335.09    521.39 o 
 -19  14   3     4696.81     2922.97    742.59 o 
 -18  14   3     3579.72     2527.97    647.79 o 
 -17  14   3      502.17      316.00    395.00 o 
 -16  14   3      214.20      340.79    241.79 o 
 -15  14   3     6815.03     6756.64    678.14 o 
 -14  14   3      686.32      752.68    541.14 o 
 -13  14   3    14078.87    14904.22    924.29 o 
 -12  14   3     2875.65     3080.04    351.99 o 
 -11  14   3     2980.20     3540.38    375.34 o 
 -10  14   3     1800.01     1978.56    387.10 o 
  -9  14   3    41378.98    37915.48   1287.86 o 
  -8  14   3     5990.52     5971.84    476.39 o 
  -7  14   3    15771.38    15492.38    853.19 o 
  -6  14   3      122.99      137.58    272.55 o 
  -5  14   3     2559.99     2880.68    325.88 o 
  -4  14   3      437.24      584.31    183.84 o 
  -3  14   3     2075.66     2150.36    283.31 o 
  -2  14   3       26.76      258.69    135.58 o 
  -1  14   3     2337.01     2702.08    307.45 o 
   0  14   3       35.13      118.38     76.55 o 
   1  14   3    68057.38    68434.43   2058.80 o 
   2  14   3     2275.14     2416.00    223.24 o 
   3  14   3    47650.18    48034.62   1007.94 o 
   4  14   3       53.71      129.97    123.04 o 
   5  14   3     5814.48     6431.29    392.80 o 
   6  14   3      121.69      177.67    125.91 o 
   7  14   3     8234.80     9698.47    639.30 o 
   8  14   3      199.21      134.04    140.83 o 
   9  14   3      106.24      -35.90    196.53 o 
  10  14   3       22.85       68.20    145.20 o 
  11  14   3     7604.42     8955.73    904.29 o 
  12  14   3      145.83      454.86    166.31 o 
  13  14   3     3608.81     3713.42    359.41 o 
  14  14   3       34.11      201.98    169.99 o 
  15  14   3     6868.62     8968.52    573.21 o 
  16  14   3      405.46      610.12    423.11 o 
  17  14   3     6372.02     7397.26    625.45 o 
  18  14   3      106.59      -52.31    193.69 o 
  19  14   3        8.23      473.99    481.89 o 
  20  14   3       38.56     -568.79    418.70 o 
  21  14   3     4917.53     7204.72   1192.89 o 
 -22  15   3     3388.22     3262.67    774.19 o 
 -21  15   3     6938.08     5585.24   1034.89 o 
 -20  15   3      648.87     1429.88    584.59 o 
 -19  15   3       33.45     -509.54    339.70 o 
 -18  15   3      894.52     1098.09    545.09 o 
 -17  15   3     3829.76     4558.55    569.29 o 
 -16  15   3      482.03      387.72    387.10 o 
 -15  15   3     2572.58     2784.54    687.29 o 
 -14  15   3      146.36      263.33    168.62 o 
 -13  15   3      187.03      219.19    182.12 o 
 -12  15   3        5.57      240.20    182.67 o 
 -11  15   3    15802.58    15000.60    880.84 o 
 -10  15   3     3710.96     3536.39    389.93 o 
  -9  15   3    13762.11    14093.89    715.16 o 
  -8  15   3      130.06      364.71    178.81 o 
  -7  15   3    14549.99    14436.71    896.64 o 
  -6  15   3     3163.74     3559.22    537.19 o 
  -5  15   3     5986.74     5917.72    477.20 o 
  -4  15   3      130.95      108.91    185.65 o 
  -3  15   3     8013.11     7312.39   1552.33 o 
  -2  15   3        4.76       62.42    132.77 o 
  -1  15   3     6022.79     5019.53    431.80 o 
   0  15   3      272.18      515.60    192.60 o 
   1  15   3     6082.89     5416.45    454.76 o 
   2  15   3      533.77      686.77    198.71 o 
   3  15   3     3480.96     4098.04    302.54 o 
   4  15   3       92.94      295.60    121.03 o 
   5  15   3    22509.01    22192.08    956.80 o 
   6  15   3     1314.48     1568.32    210.29 o 
   7  15   3     5956.08     6166.93    417.53 o 
   8  15   3      474.81      715.08    176.12 o 
   9  15   3    18700.45    18132.16   1563.67 o 
  10  15   3      391.02      629.84    171.90 o 
  11  15   3       37.47      137.04    144.03 o 
  12  15   3       67.31      176.32    156.71 o 
  13  15   3    13408.45    13849.27    730.08 o 
  14  15   3        0.17      267.27    168.98 o 
  15  15   3     3565.52     3712.05    529.03 o 
  16  15   3      656.76      795.17    318.82 o 
  17  15   3       23.62      293.69    355.50 o 
  18  15   3      146.44      222.04    245.17 o 
  19  15   3     5413.70     5443.04    987.49 o 
  20  15   3      790.63     1200.79    592.49 o 
 -21  16   3     1565.83     1327.19    545.09 o 
 -20  16   3        6.81     -292.30    371.30 o 
 -19  16   3       84.19      173.80    410.80 o 
 -18  16   3     1580.72     1516.78    545.09 o 
 -17  16   3      333.64      -14.31    541.14 o 
 -16  16   3      179.06      -85.90    220.60 o 
 -15  16   3     3262.60     3285.15    508.12 o 
 -14  16   3        2.30      171.77    176.83 o 
 -13  16   3       67.24      245.62    180.31 o 
 -12  16   3      113.81      113.03    179.94 o 
 -11  16   3     1322.66     1699.38    271.19 o 
 -10  16   3      253.59      555.66    410.80 o 
  -9  16   3       48.03      -70.97    159.11 o 
  -8  16   3      147.19      369.44    181.21 o 
  -7  16   3       55.60      124.82    176.38 o 
  -6  16   3      258.16      476.24    182.12 o 
  -5  16   3     5190.26     5593.14    482.10 o 
  -4  16   3      145.55      460.83    186.62 o 
  -3  16   3     1478.20     1807.42    278.45 o 
  -2  16   3     2031.94     2209.91    312.05 o 
  -1  16   3      350.86      463.11    170.93 o 
   0  16   3      689.36      463.99    327.85 o 
   1  16   3    20587.22    21125.44    794.53 o 
   2  16   3     1026.39     1282.98    363.85 o 
   3  16   3     1452.90     1658.83    420.78 o 
   4  16   3      107.37      329.91    163.47 o 
   5  16   3      389.70      663.28    201.73 o 
   6  16   3       10.73     -105.82    135.19 o 
   7  16   3     6562.76     6893.67    445.53 o 
   8  16   3      119.47      236.42    137.02 o 
   9  16   3     1012.50     1657.28    232.16 o 
  10  16   3       44.91      423.94    198.61 o 
  11  16   3     2189.90     2281.13    269.39 o 
  12  16   3       78.27      298.18    238.81 o 
  13  16   3     2250.46     3092.35    817.64 o 
  14  16   3      643.17      935.61    375.25 o 
  15  16   3     1451.84     1494.91    347.60 o 
  16  16   3      212.26      720.97    317.09 o 
  17  16   3     2498.32     2619.40    596.44 o 
  18  16   3        1.62     -364.40    242.93 o 
  19  16   3     2253.26     1832.78    616.19 o 
 -20  17   3     2232.27     2156.68    647.79 o 
 -19  17   3    10606.53    10743.89   1445.68 o 
 -18  17   3       34.71      750.49    466.10 o 
 -17  17   3     6098.32     5756.82    662.49 o 
 -16  17   3     2872.21     3966.22    545.30 o 
 -15  17   3     3175.06     4098.46    568.47 o 
 -14  17   3      230.53      360.19    296.25 o 
 -13  17   3     9815.75    11421.54    739.48 o 
 -12  17   3     1623.03     1730.25    312.73 o 
 -11  17   3    15753.97    15965.34    832.19 o 
 -10  17   3      220.30      189.60    584.59 o 
  -9  17   3     2176.65     2277.71    335.75 o 
  -8  17   3      244.71      358.51    194.97 o 
  -7  17   3      386.48      309.68    184.05 o 
  -6  17   3      117.95      143.19    174.37 o 
  -5  17   3    15384.88    14806.55    723.38 o 
  -4  17   3     2770.52     2706.38    351.53 o 
  -3  17   3     4020.98     4118.35    726.79 o 
  -2  17   3       71.92      184.93    168.62 o 
  -1  17   3    57410.18    54780.73   2452.92 o 
   0  17   3     1795.22     2279.62    308.63 o 
   1  17   3     1544.28     2023.37    413.89 o 
   2  17   3     1089.50      997.92    256.36 o 
   3  17   3    65566.75    62120.29   2229.94 o 
   4  17   3      591.94      548.88    209.67 o 
   5  17   3     2722.41     2906.01    354.52 o 
   6  17   3       94.42      187.35    163.63 o 
   7  17   3     8167.74     8995.84    616.88 o 
   8  17   3        5.81       79.28    215.93 o 
   9  17   3     1069.32     1486.73    414.75 o 
  10  17   3        0.93     -106.01    166.51 o 
  11  17   3     6953.89     7377.99    610.09 o 
  12  17   3        7.16      267.35    204.45 o 
  13  17   3     8989.26     9826.82    718.74 o 
  14  17   3       11.41     -192.97    206.75 o 
  15  17   3    33455.66    35864.44   1248.00 o 
  16  17   3      233.46      848.42    280.07 o 
  17  17   3      239.93      774.19    296.06 o 
  18  17   3      133.25      443.64    308.10 o 
 -19  18   3     4131.71     5656.34    995.39 o 
 -18  18   3     9503.56    10182.99   1374.59 o 
 -17  18   3    13091.25    13745.85   1564.18 o 
 -16  18   3        6.43     -272.78    236.18 o 
 -15  18   3    20664.54    19484.77   1218.94 o 
 -14  18   3     4347.81     4460.50    610.74 o 
 -13  18   3     6821.68     7188.70   1109.94 o 
 -12  18   3      733.61     1049.54    387.10 o 
 -11  18   3     2649.25     3187.80    417.85 o 
 -10  18   3     1512.06     1013.69    296.25 o 
  -9  18   3     2278.31     2496.35    352.89 o 
  -8  18   3       10.33      123.20    188.95 o 
  -7  18   3     7718.91     7667.13    605.27 o 
  -6  18   3     1022.01     1266.07    252.38 o 
  -5  18   3     5193.67     5107.10    487.74 o 
  -4  18   3        2.91       -8.15    169.52 o 
  -3  18   3    15797.14    16166.23    849.24 o 
  -2  18   3     2035.59     2041.64    572.74 o 
  -1  18   3      158.55       13.44    161.03 o 
   0  18   3      442.35      349.30    165.63 o 
   1  18   3    70233.91    71927.64   1752.25 o 
   2  18   3      780.43      524.27    203.64 o 
   3  18   3      689.09      823.13    232.77 o 
   4  18   3     1781.54     1507.04    407.67 o 
   5  18   3    16268.50    16762.49   1136.51 o 
   6  18   3      113.16      142.74    430.55 o 
   7  18   3        6.08      103.72    236.97 o 
   8  18   3      163.22       64.82    276.50 o 
   9  18   3       42.92      142.36    323.90 o 
  10  18   3      122.84      429.45    509.54 o 
  11  18   3     3211.04     3012.72    524.74 o 
  12  18   3       21.43       90.36    238.16 o 
  13  18   3    21590.57    24079.79   1670.83 o 
  14  18   3       16.44      192.26    446.35 o 
  15  18   3     2147.64     4036.86    837.39 o 
  16  18   3       85.86      347.60    410.80 o 
  17  18   3    21121.44    20824.18   1840.68 o 
 -18  19   3      500.15      742.59    466.10 o 
 -17  19   3     3239.55     2606.48    572.74 o 
 -16  19   3     3044.93     2921.71    491.19 o 
 -15  19   3     1082.39     1308.11    422.65 o 
 -14  19   3     1239.24     1480.67    390.55 o 
 -13  19   3    17872.67    17798.83    945.18 o 
 -12  19   3     1548.93     1570.01    315.51 o 
 -11  19   3     4257.56     4383.37    758.39 o 
 -10  19   3     4268.58     4563.82    489.53 o 
  -9  19   3     2392.66     2464.98    366.04 o 
  -8  19   3       21.66       23.70    193.80 o 
  -7  19   3    11468.83    12033.79    752.40 o 
  -6  19   3      148.41      566.01    203.44 o 
  -5  19   3    11421.97    11642.37    733.31 o 
  -4  19   3      139.01      510.96    211.39 o 
  -3  19   3     8862.17     9117.45    872.94 o 
  -2  19   3       97.76      257.66    275.45 o 
  -1  19   3    26062.98    24043.18   1225.91 o 
   0  19   3      583.94      696.55    489.79 o 
   1  19   3     1271.90     1291.11    379.73 o 
   2  19   3     1012.72      564.84    316.06 o 
   3  19   3     4541.99     4220.58    608.32 o 
   4  19   3      140.84      202.44    272.55 o 
   5  19   3     1460.90     1360.88    375.44 o 
   6  19   3      729.11      879.78    328.77 o 
   7  19   3      141.23      451.88    316.00 o 
   8  19   3        0.66      -51.22    572.74 o 
   9  19   3     4167.33     4791.37    654.92 o 
  10  19   3      148.45     -287.21    250.63 o 
  11  19   3     1291.89     1910.74    388.20 o 
  12  19   3        3.79      -44.56    268.74 o 
  13  19   3     4336.43     4395.82    643.00 o 
  14  19   3      274.62      784.70    337.92 o 
  15  19   3     6909.88     7457.52   1169.19 o 
  16  19   3       73.77      845.29    466.10 o 
 -17  20   3        5.15     -126.40    331.80 o 
 -16  20   3      132.47      399.99    639.89 o 
 -15  20   3     1041.98     1640.71    382.37 o 
 -14  20   3       15.61      214.23    283.41 o 
 -13  20   3     7736.94     8548.44   1437.78 o 
 -12  20   3     8477.11     7941.26    959.84 o 
 -11  20   3    11216.95    12041.77    796.72 o 
 -10  20   3      292.87      504.61    223.55 o 
  -9  20   3    45248.89    40314.71   1308.10 o 
  -8  20   3     4801.26     4937.64    504.16 o 
  -7  20   3     7550.89     6205.75    560.80 o 
  -6  20   3      569.57      324.04    294.15 o 
  -5  20   3    27490.05    27035.19   1349.03 o 
  -4  20   3      199.56       74.21    276.13 o 
  -3  20   3     1792.82     1363.59    422.65 o 
  -2  20   3     2317.47     2175.02    452.16 o 
  -1  20   3     2092.20     2156.94    442.21 o 
   0  20   3       20.21      277.37    276.50 o 
   1  20   3       22.06       76.05    250.46 o 
   2  20   3       96.22      181.70    262.55 o 
   3  20   3    23533.36    22198.04   2429.22 o 
   4  20   3      888.37      793.81    872.94 o 
   5  20   3     1347.04     1084.56    348.83 o 
   6  20   3        2.64      -99.56    331.80 o 
   7  20   3    23065.90    19574.06   1315.09 o 
   8  20   3      629.60      825.38    348.29 o 
   9  20   3     1290.68     1568.18    411.56 o 
  10  20   3       22.89      -34.52    279.14 o 
  11  20   3    32098.31    31453.88   1522.02 o 
  12  20   3        9.78       11.85    279.30 o 
  13  20   3       63.57       82.45    282.79 o 
  14  20   3       17.19     -292.30    256.96 o 
  15  20   3     5383.58     5901.24   1019.09 o 
 -16  21   3      218.64      429.34    402.90 o 
 -15  21   3      710.82      707.83    289.22 o 
 -14  21   3     2206.13     2525.99    436.51 o 
 -13  21   3      201.20      198.11    608.29 o 
 -12  21   3      147.98      146.82    295.90 o 
 -11  21   3    32960.11    34481.78   1541.73 o 
 -10  21   3     3053.21     2847.18    502.38 o 
  -9  21   3    17383.22    17487.90   1228.33 o 
  -8  21   3      219.53       69.86    284.73 o 
  -7  21   3    30821.18    28890.78   1410.48 o 
  -6  21   3     2169.42     1775.89    449.89 o 
  -5  21   3     5569.02     5102.96    900.59 o 
  -4  21   3      820.74      893.74    458.20 o 
  -3  21   3    20325.02    19623.34   1315.51 o 
  -2  21   3     1404.53     1612.20    932.19 o 
  -1  21   3      151.95      -36.76    281.72 o 
   0  21   3      135.98      106.36    270.88 o 
   1  21   3      692.91      334.79    286.67 o 
   2  21   3      813.20      560.53    710.99 o 
   3  21   3     1014.92      593.90    310.43 o 
   4  21   3       13.34     -163.55    258.12 o 
   5  21   3    53838.70    53888.77   2662.27 o 
   6  21   3      298.48      585.34    545.09 o 
   7  21   3     1422.95     1702.42    434.75 o 
   8  21   3      679.20      655.00    920.34 o 
   9  21   3    32661.71    32560.44   1563.03 o 
  10  21   3       42.12      603.12    699.14 o 
  11  21   3     3528.57     4006.24   1299.54 o 
  12  21   3      155.52      686.57    333.79 o 
  13  21   3    23818.22    25532.02   1450.97 o 
  14  21   3        0.21      -29.18    556.94 o 
 -14  22   3       22.11      395.00    442.40 o 
 -13  22   3     3467.75     4471.35    900.59 o 
 -12  22   3      126.86      412.86    406.85 o 
 -11  22   3     7147.88     6670.35    900.59 o 
 -10  22   3      176.03     -232.78    410.80 o 
  -9  22   3     8921.30     9619.16   1003.29 o 
  -8  22   3     2014.48     2382.38    482.53 o 
  -7  22   3     5384.30     6194.03   1105.99 o 
  -6  22   3     2207.91      760.70    335.95 o 
  -5  22   3    12562.10    14780.75   1181.37 o 
  -4  22   3      708.53      626.99    334.61 o 
  -3  22   3      953.43     1015.27    345.80 o 
  -2  22   3     2509.27     2466.68    502.75 o 
  -1  22   3     7564.67     7603.15    867.55 o 
   0  22   3      823.37     1349.06    422.65 o 
   1  22   3     6379.96     6694.20    936.14 o 
   2  22   3      451.44      470.61    410.80 o 
   3  22   3    10829.65    10817.64   1043.88 o 
   4  22   3      410.39      626.88    331.49 o 
   5  22   3     8734.69    10168.92   1370.64 o 
   6  22   3        0.33     -243.62    259.35 o 
   7  22   3    30683.16    31450.63   1569.66 o 
   8  22   3       13.29      113.73    288.39 o 
   9  22   3     1027.03     1768.78    805.79 o 
  10  22   3      120.71     1144.22    616.19 o 
  11  22   3    14696.38    16217.44   1312.59 o 
  12  22   3      235.82     1228.35    367.35 o 
 -12  23   3      136.78     -193.55    296.06 o 
 -11  23   3      270.04      367.08    332.94 o 
 -10  23   3        4.63      378.98    303.48 o 
  -9  23   3       57.88      312.12    301.49 o 
  -8  23   3      931.03      407.35    322.48 o 
  -7  23   3     1962.44     1690.00    449.89 o 
  -6  23   3       79.09      111.73    265.44 o 
  -5  23   3     9398.03     9539.71   1173.14 o 
  -4  23   3     1826.70     1544.09    489.79 o 
  -3  23   3     1897.17     2482.45    479.53 o 
  -2  23   3      993.02     1327.90    423.21 o 
  -1  23   3    21982.49    23374.97   3029.62 o 
   0  23   3     1227.15     1254.79    405.95 o 
   1  23   3     1130.89     1764.23    513.49 o 
   2  23   3       99.50       85.82    304.80 o 
   3  23   3    20313.43    16713.81   1670.83 o 
   4  23   3      163.66      802.83    349.21 o 
   5  23   3       90.57      683.92    339.70 o 
   6  23   3       11.97      143.26    289.03 o 
   7  23   3      381.68      -21.55    307.08 o 
   8  23   3       65.30       97.88    314.69 o 
   9  23   3     3542.47     4563.96    967.74 o 
  10  23   3      399.30      753.98    360.01 o 
 -10  24   3      239.72     -150.69    298.82 o 
  -9  24   3       66.58     -197.23    422.65 o 
  -8  24   3      262.07     1337.50    410.55 o 
  -7  24   3     9121.79    10796.80   1054.17 o 
  -6  24   3     1666.16     1164.11    580.64 o 
  -5  24   3      674.20      700.48    604.34 o 
  -4  24   3      891.14     1768.53    675.44 o 
  -3  24   3    26999.10    25599.27   1498.89 o 
  -2  24   3     2277.85     2193.04    465.04 o 
  -1  24   3       37.61      958.30    383.20 o 
   0  24   3     1178.99      142.74    505.59 o 
   1  24   3    28169.43    27800.61   1705.99 o 
   2  24   3      305.71     -122.11    537.19 o 
   3  24   3     2692.82     2871.97    805.79 o 
   4  24   3       47.38      286.94    310.43 o 
   5  24   3     7475.18     7884.42    898.89 o 
   6  24   3      120.02      262.41    308.25 o 
   7  24   3      223.02      261.99    849.24 o 
   8  24   3      381.52      295.65    328.38 o 
  -6  25   3      315.17      241.24    378.75 o 
  -5  25   3      840.89      942.96    364.13 o 
  -4  25   3       61.86      235.23    343.50 o 
  -3  25   3      280.51      418.45    353.89 o 
  -2  25   3      618.64      321.82    371.44 o 
  -1  25   3    12763.60    12132.39   1185.85 o 
   0  25   3       20.34     -242.95    362.97 o 
   1  25   3      198.54      451.70    371.30 o 
   2  25   3      357.44      653.09    420.59 o 
   3  25   3     8111.99     9968.84   1098.93 o 
   4  25   3      151.55      -52.47    374.14 o 
 -27   0   4     1856.35     2038.18    616.19 o 
 -26   0   4       60.97      173.80    418.70 o 
 -25   0   4      212.63      995.39    300.20 o 
 -24   0   4      788.96     1959.18    410.80 o 
 -23   0   4     5769.83     5648.44    679.39 o 
 -22   0   4    12450.88    11320.58    963.79 o 
 -21   0   4     3632.82     4218.56    576.69 o 
 -20   0   4    28538.99    25753.72   1200.79 o 
 -19   0   4    33999.34    33961.74   1366.69 o 
 -18   0   4    75688.45    75223.00   3080.97 o 
 -17   0   4      127.76     -118.50    252.80 o 
 -16   0   4    35999.94    36418.61   1832.78 o 
 -15   0   4    34248.60    32279.06   1651.08 o 
 -14   0   4    42043.96    40471.27   1840.68 o 
 -13   0   4    10016.88     8729.41    861.09 o 
 -12   0   4    79330.10    72876.72   2583.27 o 
 -11   0   4    14073.72    15215.24    916.39 o 
 -10   0   4     2829.94     4495.05    552.99 o 
  -9   0   4     1648.13     1643.18    331.80 o 
  -8   0   4    15578.93    15112.54    805.79 o 
  -7   0   4     4375.06     4026.64    537.19 o 
  -6   0   4    53212.46    55572.46   1199.52 o 
  -5   0   4     1562.27     1730.55    159.41 o 
  -4   0   4   224183.83   253133.52   4691.31 o 
  -3   0   4    19090.29    18446.30    529.29 o 
  -2   0   4    48664.59    53916.93   1192.89 o 
  -1   0   4    12804.08    12734.67    434.50 o 
   0   0   4   343720.38   383011.59   7038.82 o 
   1   0   4    19781.56    17996.01    584.59 o 
   2   0   4   333520.28   372078.13   6904.53 o 
   3   0   4     4337.31     4645.15    347.60 o 
   4   0   4   101192.14   102722.60   2243.58 o 
   5   0   4     6601.06     6485.83    442.40 o 
   6   0   4    39466.19    41450.86   1177.09 o 
   7   0   4     3043.88     3057.27    181.70 o 
   8   0   4    22759.18    23091.45    600.39 o 
   9   0   4     4362.10     4423.95    252.80 o 
  10   0   4       79.20      229.10    110.60 o 
  11   0   4       75.03      288.35    103.59 o 
  12   0   4    48931.75    47923.10   1143.42 o 
  13   0   4      835.29      748.49    147.66 o 
  14   0   4        0.54      -46.87    229.10 o 
  15   0   4       11.23      351.44    288.35 o 
  16   0   4    71592.34    69995.46   2000.93 o 
  17   0   4      909.03     1104.86    300.20 o 
  18   0   4     3165.62     2354.17    679.39 o 
  19   0   4       36.03       94.80    347.60 o 
  20   0   4    69700.00    65071.61   3246.87 o 
  21   0   4      574.24     1390.39    545.09 o 
  22   0   4     2025.39     2875.57    766.29 o 
  23   0   4      512.35      631.99    442.40 o 
  24   0   4     4353.01     4969.05   1042.79 o 
 -27   1   4      216.90      357.19    529.29 o 
 -26   1   4      766.09      701.48    262.94 o 
 -25   1   4       58.30       96.87    170.31 o 
 -24   1   4     1162.84     1038.38    242.76 o 
 -23   1   4     2118.06     2386.66    315.58 o 
 -22   1   4      456.57      425.53    187.07 o 
 -21   1   4     7489.87     7353.81    527.69 o 
 -20   1   4     7638.76     7554.49    613.34 o 
 -19   1   4      614.65      732.79    229.38 o 
 -18   1   4    29911.33    28151.85    977.68 o 
 -17   1   4    26704.62    24253.20    963.79 o 
 -16   1   4    39461.51    36092.88   1293.17 o 
 -15   1   4     2830.62     3073.58    421.06 o 
 -14   1   4    34968.74    32669.87   1358.78 o 
 -13   1   4    15050.90    13612.82    666.12 o 
 -12   1   4      147.05      -20.89    134.30 o 
 -11   1   4     5504.36     5313.22    440.35 o 
 -10   1   4     9594.93     9398.62    584.59 o 
  -9   1   4     3156.66     3409.03    165.35 o 
  -8   1   4    25556.24    26177.30    572.09 o 
  -7   1   4     1242.21     1296.32     95.14 o 
  -6   1   4    28957.29    28621.57    573.55 o 
  -5   1   4    21181.82    20124.12    393.31 o 
  -4   1   4    64715.45    69271.78   1443.80 o 
  -3   1   4       59.83       48.45     43.45 o 
  -2   1   4   383208.88   424489.94   5454.76 o 
  -1   1   4    34519.84    33393.17    594.74 o 
   0   1   4     2634.71     3363.70    180.97 o 
   1   1   4    13996.95    13649.57    351.79 o 
   2   1   4   248107.05   269064.94   3228.60 o 
   3   1   4     7989.34     7638.57    293.23 o 
   4   1   4    24488.61    25660.91    575.29 o 
   5   1   4     5894.31     5150.10    284.89 o 
   6   1   4    40306.51    41107.71    954.18 o 
   7   1   4      180.95      214.95     56.88 o 
   8   1   4    17644.92    20195.57    479.61 o 
   9   1   4      192.60      242.34     68.29 o 
  10   1   4    14620.77    14835.72    345.72 o 
  11   1   4     1604.22     1646.48    135.81 o 
  12   1   4     5731.27     5742.71    286.88 o 
  13   1   4       44.62      172.80    102.65 o 
  14   1   4    33461.18    32663.04    841.06 o 
  15   1   4      137.88      161.10    135.74 o 
  16   1   4     2387.89     2488.24    282.13 o 
  17   1   4      205.63      279.91    152.21 o 
  18   1   4    49038.99    49101.06   1848.59 o 
  19   1   4       14.26      119.98    218.25 o 
  20   1   4     4113.33     4308.58   1125.74 o 
  21   1   4      247.53      605.09    309.69 o 
  22   1   4     7979.84     6704.47    831.82 o 
  23   1   4      473.42      349.46    305.87 o 
  24   1   4     2076.41     1987.66    813.69 o 
 -27   2   4       22.38     -451.54    301.03 o 
 -26   2   4     2091.59     2485.20    404.24 o 
 -25   2   4     3117.88     3381.86    386.76 o 
 -24   2   4     1668.94     2049.00    284.73 o 
 -23   2   4      154.56      480.77    191.71 o 
 -22   2   4    11093.88    10884.39    780.40 o 
 -21   2   4      257.67      327.14    207.52 o 
 -20   2   4     2272.00     2158.51    335.90 o 
 -19   2   4       36.06     -101.57    237.00 o 
 -18   2   4     4964.01     5879.48    514.27 o 
 -17   2   4      258.32      281.19    169.52 o 
 -16   2   4     4183.98     4451.37    423.79 o 
 -15   2   4     1155.29      996.35    213.71 o 
 -14   2   4     1542.26     1549.14    247.63 o 
 -13   2   4     1883.78     1642.48    335.75 o 
 -12   2   4    34264.22    34458.68    691.19 o 
 -11   2   4      634.32      941.19    112.62 o 
 -10   2   4    16062.10    15000.29    454.72 o 
  -9   2   4    26024.54    25159.62    586.63 o 
  -8   2   4    78654.44    83604.80   1224.74 o 
  -7   2   4     5333.72     5516.15    183.61 o 
  -6   2   4   159934.61   176334.13   2373.46 o 
  -5   2   4    15623.87    14175.89    315.70 o 
  -4   2   4     2157.72     1958.55    149.37 o 
  -3   2   4    11015.12    10314.00    238.49 o 
  -2   2   4    65966.99    71064.22    960.09 o 
  -1   2   4      353.06      342.47     60.16 o 
   0   2   4     4640.44     5099.42    171.66 o 
   1   2   4      901.90      951.52    102.50 o 
   2   2   4    67123.29    70881.76   1531.57 o 
   3   2   4     6569.28     6260.74    585.62 o 
   4   2   4   129854.42   140262.95   2060.44 o 
   5   2   4     2650.33     2456.30    299.65 o 
   6   2   4   140954.20   143432.47   2149.97 o 
   7   2   4     3734.12     3305.92    291.45 o 
   8   2   4     2911.33     3330.72    449.89 o 
   9   2   4      343.12      359.58     82.88 o 
  10   2   4    64408.48    63480.78    928.47 o 
  11   2   4       48.80      152.51    150.26 o 
  12   2   4    18524.75    17623.06    411.07 o 
  13   2   4      237.11      270.79    106.01 o 
  14   2   4     6079.10     6133.08    335.48 o 
  15   2   4       74.36      305.68    180.59 o 
  16   2   4     4728.95     4936.59    387.13 o 
  17   2   4      103.63      183.11    140.33 o 
  18   2   4      214.19      344.12    278.63 o 
  19   2   4       78.10      370.24    359.45 o 
  20   2   4      954.12     1415.94    400.13 o 
  21   2   4      358.78      795.58    355.50 o 
  22   2   4     2539.60     2899.71    533.45 o 
  23   2   4       93.81     -106.54    315.58 o 
  24   2   4     1045.50     1505.85    449.84 o 
 -27   3   4    19361.57    17987.71   1385.31 o 
 -26   3   4     7991.50     8455.94    778.14 o 
 -25   3   4       46.34      379.30    410.80 o 
 -24   3   4     1062.11      978.07    277.38 o 
 -23   3   4     3216.53     2699.35    420.68 o 
 -22   3   4     9176.94    10103.18   1500.98 o 
 -21   3   4      267.38      567.07    229.38 o 
 -20   3   4       19.73      -78.46    156.37 o 
 -19   3   4      233.58      131.09    276.50 o 
 -18   3   4     1336.84     1265.96    259.58 o 
 -17   3   4        2.98     -181.03    124.20 o 
 -16   3   4    21949.08    21709.28    803.55 o 
 -15   3   4     1922.01     1813.91    296.25 o 
 -14   3   4     5124.45     4730.33    238.29 o 
 -13   3   4      506.24      535.98     95.38 o 
 -12   3   4    43893.32    45250.53    875.33 o 
 -11   3   4    21499.38    19815.37    487.26 o 
 -10   3   4    65531.95    67331.45   1143.98 o 
  -9   3   4      501.64      578.48     71.68 o 
  -8   3   4   258340.98   281968.78   3377.43 o 
  -7   3   4    43176.90    42410.11    805.47 o 
  -6   3   4    15799.88    14779.90    310.54 o 
  -5   3   4    11436.14    11074.99    383.74 o 
  -4   3   4   100252.68   108760.56   1395.72 o 
  -3   3   4     3370.78     3213.34    137.15 o 
  -2   3   4      242.98      232.15     52.75 o 
  -1   3   4     1536.08     1455.67    106.36 o 
   0   3   4    62798.43    69265.31    961.83 o 
   1   3   4     2311.66     2306.15    135.97 o 
   2   3   4    25409.58    28004.65    789.37 o 
   3   3   4     1706.78     1672.42    183.04 o 
   4   3   4   176411.81   185303.00   2627.19 o 
   5   3   4     2481.90     2169.96    194.83 o 
   6   3   4      120.38      434.80    132.27 o 
   7   3   4     6031.83     5581.68    323.37 o 
   8   3   4   251966.66   254272.98   3598.12 o 
   9   3   4     3373.30     3529.43    278.90 o 
  10   3   4    13227.66    15276.26    508.60 o 
  11   3   4      217.11      257.83    122.65 o 
  12   3   4    56477.74    58068.46    912.84 o 
  13   3   4     1820.96     2103.63    205.55 o 
  14   3   4      405.49      368.55    121.97 o 
  15   3   4     5904.72     5953.90    412.12 o 
  16   3   4     4875.82     5080.08    395.56 o 
  17   3   4       23.85       52.97    183.03 o 
  18   3   4    15007.17    14272.57   1398.29 o 
  19   3   4        1.86     -250.85    223.71 o 
  20   3   4    10274.91     9093.93   1165.24 o 
  21   3   4     1175.24     1425.93    407.78 o 
  22   3   4     2172.12     1919.80    466.10 o 
  23   3   4       75.96      518.25    311.15 o 
  24   3   4    10700.48    11690.58   1138.53 o 
 -27   4   4        3.53      377.62    332.94 o 
 -26   4   4      391.96      500.17    264.49 o 
 -25   4   4     4248.09     4300.13    514.39 o 
 -24   4   4     1880.47     2954.52    580.64 o 
 -23   4   4       96.98       22.28    207.52 o 
 -22   4   4     8293.21     7557.27    658.65 o 
 -21   4   4     3241.63     3134.31    458.20 o 
 -20   4   4     9855.08    10425.43    719.01 o 
 -19   4   4      805.66      385.48    327.85 o 
 -18   4   4      125.07      349.22    248.85 o 
 -17   4   4      746.49      994.08    248.85 o 
 -16   4   4     2096.85     1988.84    298.13 o 
 -15   4   4      453.61      151.44    288.35 o 
 -14   4   4    10785.69    10769.55    504.15 o 
 -13   4   4    15178.28    14934.97    447.17 o 
 -12   4   4    18543.40    17951.55    491.91 o 
 -11   4   4     4483.55     4661.34    188.15 o 
 -10   4   4    54306.12    55040.50    844.70 o 
  -9   4   4    11018.72    10206.22    270.71 o 
  -8   4   4     6805.58     6970.46    276.80 o 
  -7   4   4     4487.16     4519.17    176.45 o 
  -6   4   4    80122.84    80946.78   1107.80 o 
  -5   4   4     6137.05     5677.29    187.67 o 
  -4   4   4    89903.83    94227.90   1243.65 o 
  -3   4   4       58.67       61.66     66.13 o 
  -2   4   4      828.78     1039.07     96.99 o 
  -1   4   4       75.35      113.07     74.83 o 
   0   4   4    10773.80    11363.89    391.07 o 
   1   4   4     4415.36     4718.77    231.81 o 
   2   4   4    15335.64    15343.45    400.16 o 
   3   4   4        4.24       73.77     73.33 o 
   4   4   4    56286.09    61056.43   1356.03 o 
   5   4   4     9779.66     9173.40    351.88 o 
   6   4   4    99426.21    97338.16   1580.65 o 
   7   4   4     1977.12     1868.41    199.80 o 
   8   4   4     1297.82     1390.60    212.22 o 
   9   4   4      202.88      371.81    124.87 o 
  10   4   4    67058.98    65214.62   1441.02 o 
  11   4   4      471.21      584.35    182.54 o 
  12   4   4      877.93      970.92    187.88 o 
  13   4   4      903.18      875.39    181.87 o 
  14   4   4    27358.86    27033.10    774.73 o 
  15   4   4      308.75      489.28    164.30 o 
  16   4   4      132.22      148.00    142.77 o 
  17   4   4      114.14        9.62    129.98 o 
  18   4   4       17.95      409.15    267.43 o 
  19   4   4      369.32      283.58    263.70 o 
  20   4   4     1289.99     1557.82    408.10 o 
  21   4   4       53.69      216.12    273.03 o 
  22   4   4    12744.16    14144.77   1220.55 o 
  23   4   4       24.18      437.96    341.88 o 
  24   4   4      898.36      641.53    373.32 o 
 -27   5   4      240.60      529.67    349.80 o 
 -26   5   4        0.66       37.11    252.80 o 
 -25   5   4       76.70      515.07    236.63 o 
 -24   5   4      399.83      655.93    254.80 o 
 -23   5   4        9.42       85.92    211.66 o 
 -22   5   4      388.52      178.93    213.36 o 
 -21   5   4     1247.32     1500.16    309.79 o 
 -20   5   4     8829.04     8163.01    634.80 o 
 -19   5   4      275.91      438.73    185.48 o 
 -18   5   4      257.39      312.91    187.85 o 
 -17   5   4     3190.92     3487.93   1023.04 o 
 -16   5   4     1711.53     2325.28    335.75 o 
 -15   5   4      860.39      691.77    125.69 o 
 -14   5   4    19058.27    17853.61    525.41 o 
 -13   5   4      698.50      783.28    130.62 o 
 -12   5   4     2010.33     2397.82    155.83 o 
 -11   5   4     5493.35     5343.77    223.08 o 
 -10   5   4     7342.74     7558.40    250.56 o 
  -9   5   4    11732.24    11474.90    351.06 o 
  -8   5   4     4312.73     4200.25    197.35 o 
  -7   5   4      213.20      167.48     61.21 o 
  -6   5   4     5910.16     6087.98    214.81 o 
  -5   5   4     2338.57     2297.12    154.13 o 
  -4   5   4       12.56      112.92     62.76 o 
  -3   5   4     1626.78     1453.27    105.95 o 
  -2   5   4    40112.62    41611.61    642.92 o 
  -1   5   4      265.17      275.17     57.22 o 
   0   5   4     2710.68     2701.99    167.34 o 
   1   5   4     3813.66     3757.67    211.83 o 
   2   5   4     5958.85     5510.79    310.17 o 
   3   5   4      264.69      364.13    193.82 o 
   4   5   4      868.50     1001.48    216.42 o 
   5   5   4     1985.04     1883.93    190.73 o 
   6   5   4    10653.52    11239.93    405.30 o 
   7   5   4     2093.93     2117.47    211.67 o 
   8   5   4      829.25     1280.76    184.49 o 
   9   5   4      152.93      202.91    115.66 o 
  10   5   4        7.42      372.28    137.56 o 
  11   5   4      515.50      484.28    147.31 o 
  12   5   4      318.77      706.82    163.56 o 
  13   5   4      699.26      840.83    180.78 o 
  14   5   4    17699.04    17098.66    615.35 o 
  15   5   4        0.48       85.64    140.29 o 
  16   5   4     5256.58     5033.03    393.31 o 
  17   5   4      330.58      346.50    161.27 o 
  18   5   4    10297.15     9674.66   1706.38 o 
  19   5   4      183.34      749.74    292.27 o 
  20   5   4     1333.52     1837.62    421.72 o 
  21   5   4      860.19     1128.33    356.99 o 
  22   5   4     1548.96      697.12    351.55 o 
  23   5   4       17.77      -17.86    305.49 o 
  24   5   4      134.99      289.20    335.03 o 
 -27   6   4       11.04      485.11    329.44 o 
 -26   6   4       69.49      570.46    246.42 o 
 -25   6   4      823.68     1313.94    318.02 o 
 -24   6   4     2689.52     2206.08    371.99 o 
 -23   6   4     4293.54     4250.73    499.56 o 
 -22   6   4      695.88      642.82    288.35 o 
 -21   6   4       26.37      114.07    185.91 o 
 -20   6   4    13205.63    12860.48   1109.94 o 
 -19   6   4     8477.50     7909.56    758.39 o 
 -18   6   4    11438.42    11014.98   1283.74 o 
 -17   6   4      291.22      580.02    204.45 o 
 -16   6   4    18773.26    18150.33    763.23 o 
 -15   6   4    13577.57    12844.86    482.17 o 
 -14   6   4    14955.29    13967.60    530.55 o 
 -13   6   4      204.53      485.88     92.18 o 
 -12   6   4     2100.91     2556.15    185.06 o 
 -11   6   4      563.65      690.09    103.89 o 
 -10   6   4    15611.26    15797.05    394.78 o 
  -9   6   4     6615.04     6404.66    244.82 o 
  -8   6   4     4935.99     4271.48    362.54 o 
  -7   6   4      549.96      445.20     78.66 o 
  -6   6   4    51027.17    54785.24    830.82 o 
  -5   6   4     2326.07     2275.55    122.47 o 
  -4   6   4    80168.35    86371.63   1620.41 o 
  -3   6   4     4489.64     4217.20    246.83 o 
  -2   6   4       24.39       61.17     83.82 o 
  -1   6   4     5093.86     4945.24    198.40 o 
   0   6   4    65076.05    65617.34   1690.57 o 
   1   6   4      635.08      702.07    100.67 o 
   2   6   4    10698.48    10248.86    479.77 o 
   3   6   4      192.26      294.83     85.05 o 
   4   6   4    51493.46    50873.07    958.04 o 
   5   6   4     4348.10     4190.09    279.74 o 
   6   6   4    49703.89    49427.24    980.43 o 
   7   6   4        4.36      104.37    111.33 o 
   8   6   4     6733.09     7040.29    389.88 o 
   9   6   4      619.04      370.19    165.46 o 
  10   6   4    39028.01    39550.80    916.18 o 
  11   6   4      745.46      907.72    174.73 o 
  12   6   4     4902.39     4776.52    587.71 o 
  13   6   4      115.47      276.47    139.42 o 
  14   6   4     4923.46     4956.81    391.22 o 
  15   6   4      627.20      598.20    172.52 o 
  16   6   4    29224.12    27478.95    968.26 o 
  17   6   4       39.30      -34.27    147.73 o 
  18   6   4       52.62        4.17    339.70 o 
  19   6   4       50.49      188.09    238.16 o 
  20   6   4    15554.25    15121.67   1206.44 o 
  21   6   4      642.83      714.15    332.94 o 
  22   6   4     1140.16     1964.83    454.01 o 
  23   6   4       63.28      372.44    365.09 o 
  24   6   4     2504.46     3352.74    654.92 o 
 -26   7   4     3680.90     3514.08   1090.19 o 
 -25   7   4     2034.68     2211.05    370.73 o 
 -24   7   4      103.99      180.10    211.83 o 
 -23   7   4     2526.51     2567.66    604.34 o 
 -22   7   4    10885.16    10203.52    770.15 o 
 -21   7   4     3110.22     3195.80    434.04 o 
 -20   7   4      163.58      373.61    466.10 o 
 -19   7   4     3082.49     3243.01    401.95 o 
 -18   7   4    10863.43    10941.35    701.02 o 
 -17   7   4     1190.81     1411.86    493.74 o 
 -16   7   4     8656.50     9043.46    606.50 o 
 -15   7   4      235.61      360.90    128.82 o 
 -14   7   4      209.78      392.54     95.35 o 
 -13   7   4       37.14      -22.02     81.39 o 
 -12   7   4    18126.47    17654.84    448.08 o 
 -11   7   4    11208.65    11991.01    363.03 o 
 -10   7   4     2925.10     3575.94    215.17 o 
  -9   7   4     1464.09     1401.58    137.70 o 
  -8   7   4   136692.02   145736.77   1931.41 o 
  -7   7   4    11368.34    11358.84    460.21 o 
  -6   7   4    76816.97    78840.70   1126.98 o 
  -5   7   4      467.55      471.09    103.22 o 
  -4   7   4     1857.25     2052.34    187.26 o 
  -3   7   4      767.54      590.27    114.36 o 
  -2   7   4    29957.31    27324.52    628.23 o 
  -1   7   4     3587.66     3280.36    153.15 o 
   0   7   4    13593.58    13910.98    363.37 o 
   1   7   4      660.63      592.49     98.69 o 
   2   7   4    32246.01    30997.68    662.08 o 
   3   7   4     5818.10     5759.98    301.10 o 
   4   7   4     1924.52     1978.28    193.71 o 
   5   7   4     3389.39     3689.22    268.57 o 
   6   7   4    20194.53    19714.44    555.38 o 
   7   7   4      114.16      201.15    110.58 o 
   8   7   4    28198.22    26298.11   1459.66 o 
   9   7   4      112.48      188.73    117.71 o 
  10   7   4     6631.57     6774.17    416.46 o 
  11   7   4      274.34      304.20    136.25 o 
  12   7   4     2875.85     3276.27    330.92 o 
  13   7   4       36.91      143.90    248.05 o 
  14   7   4     2178.09     2225.21    269.32 o 
  15   7   4      182.14      398.11    199.97 o 
  16   7   4     3262.80     3341.58    328.22 o 
  17   7   4       15.32      140.36    201.53 o 
  18   7   4     9253.18     9670.90    675.60 o 
  19   7   4       73.98      520.04    276.47 o 
  20   7   4      661.60     1117.51    364.32 o 
  21   7   4      391.16      598.42    310.43 o 
  22   7   4     7435.33     7726.62   1864.38 o 
  23   7   4      480.54     1098.09    407.78 o 
 -26   8   4      868.30     -171.28   1382.49 o 
 -25   8   4      379.83      674.45    248.67 o 
 -24   8   4       17.69       47.86    216.41 o 
 -23   8   4       16.96     -118.50    192.85 o 
 -22   8   4     2640.04     2812.12    404.25 o 
 -21   8   4     3819.38     4188.82    651.74 o 
 -20   8   4     2828.49     2866.11   1030.94 o 
 -19   8   4      471.35      973.06    493.74 o 
 -18   8   4      539.94      409.83    205.28 o 
 -17   8   4       61.21      -73.25    147.54 o 
 -16   8   4     7276.69     7859.99    572.53 o 
 -15   8   4     8057.52     7555.92    427.16 o 
 -14   8   4     2898.08     2955.35    220.06 o 
 -13   8   4     1439.14     1312.77    158.32 o 
 -12   8   4     1080.49      990.41    136.39 o 
 -11   8   4        3.94      179.50     83.33 o 
 -10   8   4    10135.21    10623.48    344.03 o 
  -9   8   4      323.64      324.94    100.30 o 
  -8   8   4    11330.79    11615.85    327.88 o 
  -7   8   4      185.64      180.80     64.55 o 
  -6   8   4     5382.10     5230.33    383.72 o 
  -5   8   4        6.43       88.16     82.21 o 
  -4   8   4     8623.51     8849.23    359.93 o 
  -3   8   4     2400.69     2573.44    218.68 o 
  -2   8   4     1015.56     1004.67    165.43 o 
  -1   8   4      841.68      839.65     93.63 o 
   0   8   4     2793.77     2612.17    265.05 o 
   1   8   4      277.91      402.53     95.35 o 
   2   8   4     3021.88     2702.80    219.96 o 
   3   8   4      577.18      595.13    130.96 o 
   4   8   4    13489.47    15505.91    472.48 o 
   5   8   4     1112.75     1284.02    171.89 o 
   6   8   4        7.36      201.16    205.69 o 
   7   8   4       47.60      -60.88    102.52 o 
   8   8   4     4554.10     5004.40    354.17 o 
   9   8   4     1240.29     1221.63    192.65 o 
  10   8   4       17.62      215.51    128.67 o 
  11   8   4      173.40      337.22    140.91 o 
  12   8   4     1696.99     1371.86    219.51 o 
  13   8   4      782.24      698.56    184.74 o 
  14   8   4     3934.31     3622.74    347.09 o 
  15   8   4       95.27      283.77    153.37 o 
  16   8   4     2600.58     2966.59    401.23 o 
  17   8   4      176.32      295.59    195.03 o 
  18   8   4      225.70      551.64    223.85 o 
  19   8   4      280.91      257.11    267.44 o 
  20   8   4      226.16      465.95    309.09 o 
  21   8   4       27.68      237.71    265.98 o 
  22   8   4     4110.18     3623.73    722.84 o 
  23   8   4       72.26      469.95    584.59 o 
 -26   9   4      423.91      878.87    352.82 o 
 -25   9   4       83.22      841.37    337.92 o 
 -24   9   4       27.27       60.86    243.97 o 
 -23   9   4      209.60     -252.72    290.32 o 
 -22   9   4     4930.27     4713.83    508.06 o 
 -21   9   4     6790.73     7139.33    622.57 o 
 -20   9   4     6567.27     6390.29    583.10 o 
 -19   9   4      284.47      433.72    211.66 o 
 -18   9   4     6148.04     6626.96   1177.09 o 
 -17   9   4    11972.07    12264.03    724.88 o 
 -16   9   4    18956.81    18563.56    627.97 o 
 -15   9   4      137.81      214.04    128.44 o 
 -14   9   4    36180.06    35970.71    765.45 o 
 -13   9   4     3777.30     3960.54    262.76 o 
 -12   9   4    30584.19    31630.59    703.69 o 
 -11   9   4      108.61       79.58     90.61 o 
 -10   9   4     2566.90     2795.70    207.51 o 
  -9   9   4      579.93      758.31    113.15 o 
  -8   9   4     7740.05     8403.66    291.45 o 
  -7   9   4     1465.03     1740.52    133.19 o 
  -6   9   4     4781.30     5129.22    323.15 o 
  -5   9   4     2148.86     1858.96    196.44 o 
  -4   9   4      101.08      229.65    108.74 o 
  -3   9   4      300.55      250.20    116.84 o 
  -2   9   4   100186.04    99762.00   1899.79 o 
  -1   9   4     5590.76     5140.83    284.42 o 
   0   9   4    15452.64    15232.92    404.67 o 
   1   9   4      114.78      155.76    113.06 o 
   2   9   4    45673.00    42996.90    850.39 o 
   3   9   4      617.81      765.83    160.24 o 
   4   9   4     1215.49     1122.27    257.07 o 
   5   9   4      369.44      240.54    190.95 o 
   6   9   4     2188.67     2316.55    282.59 o 
   7   9   4     1293.08     1265.24    197.21 o 
   8   9   4      712.61      670.99    156.11 o 
   9   9   4       73.01       58.35    115.92 o 
  10   9   4      386.71      494.02    149.91 o 
  11   9   4      136.03      148.37    133.37 o 
  12   9   4    19436.75    19197.23    652.66 o 
  13   9   4     1051.08     1167.23    208.95 o 
  14   9   4    21985.57    20543.15    749.33 o 
  15   9   4     2018.86     2309.62    287.05 o 
  16   9   4     2582.23     3235.18    356.62 o 
  17   9   4       40.52       26.05    174.42 o 
  18   9   4    12446.26    12326.80    785.17 o 
  19   9   4        2.86       48.16    256.12 o 
  20   9   4     1591.29     2152.40    469.03 o 
  21   9   4      155.07      127.26    418.70 o 
  22   9   4     5376.70     6811.41    811.03 o 
  23   9   4       69.74      136.40    367.35 o 
 -25  10   4      560.40     1433.61    900.59 o 
 -24  10   4     5342.54     4969.28    704.10 o 
 -23  10   4      634.70      524.73    299.82 o 
 -22  10   4     2891.41     2381.89    502.47 o 
 -21  10   4     3868.30     3427.27    568.47 o 
 -20  10   4     9948.69    11330.41   1019.36 o 
 -19  10   4    12593.09    13647.42   1666.88 o 
 -18  10   4    25212.28    25960.58    959.39 o 
 -17  10   4      609.76     1075.21    224.60 o 
 -16  10   4     9226.20     9842.05    516.45 o 
 -15  10   4     2268.25     2249.65    254.15 o 
 -14  10   4     6392.13     6430.25    342.27 o 
 -13  10   4      284.56      429.13    121.60 o 
 -12  10   4     6531.02     6316.46    323.95 o 
 -11  10   4     6582.10     6409.04    317.00 o 
 -10  10   4    30161.62    30221.59    842.68 o 
  -9  10   4      606.45      765.00    109.65 o 
  -8  10   4     3403.24     3731.35    200.40 o 
  -7  10   4      325.77      438.84    124.03 o 
  -6  10   4     3764.09     3817.02    366.50 o 
  -5  10   4       91.27      165.00    114.55 o 
  -4  10   4    47146.10    46204.87   1102.93 o 
  -3  10   4    10062.82     9424.00    490.47 o 
  -2  10   4    18033.98    17081.95    601.50 o 
  -1  10   4     2267.95     2323.71    195.25 o 
   0  10   4   139520.31   141663.48   2116.33 o 
   1  10   4     3743.52     3283.62    225.16 o 
   2  10   4     5409.18     6246.05    307.13 o 
   3  10   4     3349.28     3505.14    448.18 o 
   4  10   4    64141.89    63659.90   1404.53 o 
   5  10   4       80.79       30.09    101.87 o 
   6  10   4     7742.85     8350.99    429.60 o 
   7  10   4      221.25      311.24    187.32 o 
   8  10   4     3593.44     3811.67    317.69 o 
   9  10   4        1.68       46.62    120.71 o 
  10  10   4     3292.77     3482.55    328.33 o 
  11  10   4       45.57        9.09    131.43 o 
  12  10   4    23007.66    23093.19    817.02 o 
  13  10   4      900.21      437.86    337.82 o 
  14  10   4     8904.06     8185.63    524.78 o 
  15  10   4       40.89      -69.73    136.20 o 
  16  10   4    26545.43    26149.68   1197.51 o 
  17  10   4      551.82      800.50    227.88 o 
  18  10   4     3780.99     3602.85    436.54 o 
  19  10   4       38.38      497.09    287.91 o 
  20  10   4     7481.83     8201.38    892.80 o 
  21  10   4      781.09      535.75    722.84 o 
  22  10   4     1948.42     2882.21    565.23 o 
 -25  11   4      330.22      -17.36    293.54 o 
 -24  11   4     1282.15     1174.21    394.48 o 
 -23  11   4       28.07      257.44    284.73 o 
 -22  11   4      382.09      948.60    361.04 o 
 -21  11   4     1227.24      890.03    309.40 o 
 -20  11   4     3906.76     3300.11    600.39 o 
 -19  11   4       30.05       93.60    256.78 o 
 -18  11   4     3328.51     2557.96    504.96 o 
 -17  11   4     3286.57     3425.69    687.29 o 
 -16  11   4     4028.13     4285.09    432.98 o 
 -15  11   4      291.49      264.80    179.96 o 
 -14  11   4     1070.11     1203.66    163.39 o 
 -13  11   4     4392.73     4641.82    293.81 o 
 -12  11   4     4196.22     4412.82    281.26 o 
 -11  11   4     1175.10     1481.13    167.44 o 
 -10  11   4    33265.66    31832.92    669.37 o 
  -9  11   4     1182.27     1180.53    129.93 o 
  -8  11   4      871.72      861.52    107.90 o 
  -7  11   4     3208.76     2863.04    537.19 o 
  -6  11   4     6507.79     6723.49    444.22 o 
  -5  11   4     3524.77     3643.83    458.20 o 
  -4  11   4    34145.14    32589.46    908.86 o 
  -3  11   4      380.82      394.12    172.73 o 
  -2  11   4    13303.44    13619.05    549.42 o 
  -1  11   4     3110.06     3097.39    164.13 o 
   0  11   4     4619.94     4938.98    238.74 o 
   1  11   4      643.38      922.26    129.72 o 
   2  11   4    53937.60    51446.31   1084.19 o 
   3  11   4     1730.06     2073.01    213.51 o 
   4  11   4    19427.48    20311.53    581.79 o 
   5  11   4     4595.33     4784.90    331.57 o 
   6  11   4    17167.51    18000.05    569.96 o 
   7  11   4        2.21       62.14    114.78 o 
   8  11   4     8927.49     8977.15    497.22 o 
   9  11   4     2007.74     2097.54    251.67 o 
  10  11   4    12874.33    13357.62    601.91 o 
  11  11   4       35.26       59.59    138.10 o 
  12  11   4     8151.41     8544.21    514.01 o 
  13  11   4      239.20      189.90    152.08 o 
  14  11   4     6998.23     7363.34    496.23 o 
  15  11   4        2.32        1.86    156.56 o 
  16  11   4     2062.35     1796.12    258.89 o 
  17  11   4      340.01      410.01    213.98 o 
  18  11   4     6532.55     6840.00    610.83 o 
  19  11   4        3.21      436.93    290.32 o 
  20  11   4      469.98      967.19    358.48 o 
  21  11   4        2.81      319.20    309.69 o 
  22  11   4      579.95      330.00    379.73 o 
 -24  12   4    14905.04    15728.63   1307.00 o 
 -23  12   4      523.46      635.53    318.82 o 
 -22  12   4      939.45     1776.10    418.96 o 
 -21  12   4     6079.03     6868.38    807.17 o 
 -20  12   4     1344.12     1059.56    505.59 o 
 -19  12   4       83.36      -96.73    239.42 o 
 -18  12   4     2960.85     3406.97    544.11 o 
 -17  12   4     2407.58     2147.99    443.86 o 
 -16  12   4     3812.37     4110.58    594.60 o 
 -15  12   4     1419.90     1427.80    260.18 o 
 -14  12   4     4515.39     5450.06    403.04 o 
 -13  12   4    19307.43    18495.56    834.63 o 
 -12  12   4    19880.83    18859.63   1257.47 o 
 -11  12   4      165.94      270.43    192.22 o 
 -10  12   4    68525.80    64198.47   1332.24 o 
  -9  12   4    10834.88    11049.79    587.44 o 
  -8  12   4    17794.33    17040.51    782.09 o 
  -7  12   4     3794.64     4095.35    375.58 o 
  -6  12   4    46247.23    45243.71   1154.15 o 
  -5  12   4     3266.67     2784.74    541.14 o 
  -4  12   4       88.66       53.00    117.75 o 
  -3  12   4     2415.73     2169.15    335.75 o 
  -2  12   4    36741.88    37824.03   1394.48 o 
  -1  12   4      122.84      229.68    169.58 o 
   0  12   4      178.08      401.96    118.95 o 
   1  12   4      689.10      857.56    129.29 o 
   2  12   4    29859.78    29136.04   1452.65 o 
   3  12   4     6378.53     5653.57    455.54 o 
   4  12   4      316.90      418.49    139.70 o 
   5  12   4      198.89      133.23    113.12 o 
   6  12   4    41074.72    41978.05    965.61 o 
   7  12   4     1825.00     2005.90    241.77 o 
   8  12   4      498.43      514.60    162.59 o 
   9  12   4     2886.34     2769.35    298.86 o 
  10  12   4    72067.13    75468.87   1521.36 o 
  11  12   4      867.42     1110.96    283.72 o 
  12  12   4      167.69      299.12    158.68 o 
  13  12   4      171.01      160.18    153.16 o 
  14  12   4    23552.11    25840.54    827.88 o 
  15  12   4        1.68      209.86    164.67 o 
  16  12   4     1810.22     1980.24    267.16 o 
  17  12   4        0.13      263.32    214.96 o 
  18  12   4     1255.77     1439.87    288.32 o 
  19  12   4      150.84      520.15    458.20 o 
  20  12   4      133.76      -50.37    281.72 o 
  21  12   4      450.93      374.10    333.02 o 
 -24  13   4     2305.97     2695.41    521.74 o 
 -23  13   4    11456.04    11125.14   1091.41 o 
 -22  13   4     7673.11     8252.06    909.71 o 
 -21  13   4      565.72      538.96    639.89 o 
 -20  13   4     4736.66     4195.30    622.57 o 
 -19  13   4      926.02      943.43    604.34 o 
 -18  13   4      123.36      202.66    272.18 o 
 -17  13   4        3.96       82.52    260.70 o 
 -16  13   4      154.01      202.90    185.68 o 
 -15  13   4     1090.74     1093.74    258.91 o 
 -14  13   4    12869.98    13274.45   1277.96 o 
 -13  13   4       46.41      182.97    137.16 o 
 -12  13   4    33036.93    29138.78   1540.48 o 
 -11  13   4    18090.33    17934.28    704.36 o 
 -10  13   4    20794.79    18321.03    711.36 o 
  -9  13   4     5459.14     4916.97    422.35 o 
  -8  13   4    90202.82    87191.19   1866.23 o 
  -7  13   4    15140.02    15714.87    638.62 o 
  -6  13   4     6603.83     6498.98    480.91 o 
  -5  13   4     1887.01     2026.71    282.29 o 
  -4  13   4    33653.79    32063.72    946.90 o 
  -3  13   4     1544.29     1954.24    259.58 o 
  -2  13   4      847.84     1452.89    242.44 o 
  -1  13   4      517.67      777.50    201.86 o 
   0  13   4      889.16     1134.68    122.99 o 
   1  13   4      792.20     1196.48    151.84 o 
   2  13   4     1034.77     1325.07    170.44 o 
   3  13   4        5.03      141.87    111.22 o 
   4  13   4    41318.98    41246.98   1748.80 o 
   5  13   4      685.06      737.90    162.59 o 
   6  13   4    10248.56    11314.99    504.01 o 
   7  13   4       44.62      167.65    127.91 o 
   8  13   4    94664.80    96356.23   1778.78 o 
   9  13   4      427.02      735.89    179.09 o 
  10  13   4     2088.97     2087.56    273.73 o 
  11  13   4      112.42      383.78    169.65 o 
  12  13   4    69231.95    72594.75   1642.88 o 
  13  13   4      248.05      215.69    160.39 o 
  14  13   4     2253.59     2013.93    287.76 o 
  15  13   4      854.87      755.79    215.16 o 
  16  13   4     4445.27     4758.04    613.93 o 
  17  13   4       91.37      -99.21    248.69 o 
  18  13   4      706.29      789.13    242.18 o 
  19  13   4        9.70      270.66    391.05 o 
  20  13   4     8761.04     9251.13    949.63 o 
  21  13   4      157.77      621.52    360.01 o 
 -23  14   4     1068.77     1248.19    521.39 o 
 -22  14   4     4621.54     5419.34   1050.69 o 
 -21  14   4     3010.98     3221.05    639.89 o 
 -20  14   4       36.33      318.89    300.20 o 
 -19  14   4      516.39      497.28    307.36 o 
 -18  14   4      298.81      329.69    304.15 o 
 -17  14   4      863.49     1342.99    521.39 o 
 -16  14   4     5436.98     4690.15    567.46 o 
 -15  14   4     1510.17     1802.94    462.15 o 
 -14  14   4       99.48      410.44    169.71 o 
 -13  14   4     3069.73     3354.12    366.73 o 
 -12  14   4    24310.58    23150.73    861.09 o 
 -11  14   4       36.17       87.03    159.11 o 
 -10  14   4    19082.67    18266.21    733.46 o 
  -9  14   4     7057.15     6644.34    504.76 o 
  -8  14   4     7326.95     6895.96    596.44 o 
  -7  14   4     3910.95     4268.37    404.24 o 
  -6  14   4    64217.23    63863.18   1524.97 o 
  -5  14   4     3830.41     4058.19    389.80 o 
  -4  14   4       28.32      117.16    140.59 o 
  -3  14   4     6104.68     5911.15    461.77 o 
  -2  14   4      906.64      863.17    199.15 o 
  -1  14   4       67.29      -27.55    139.59 o 
   0  14   4    50746.11    50059.57   1293.23 o 
   1  14   4     4241.52     3932.34    386.75 o 
   2  14   4     1076.01     1504.49    175.11 o 
   3  14   4     1416.56     1557.45    195.47 o 
   4  14   4    22754.20    23505.13    666.10 o 
   5  14   4     1389.16     1539.26    207.42 o 
   6  14   4    43281.71    41810.59   1086.56 o 
   7  14   4     3196.57     2867.24    299.02 o 
   8  14   4     2912.45     3120.29    331.48 o 
   9  14   4      472.98      466.64    385.57 o 
  10  14   4    51301.24    52274.37   1221.23 o 
  11  14   4       96.56      191.81    158.79 o 
  12  14   4     4491.53     5208.92    428.91 o 
  13  14   4     1263.49     1557.53    255.57 o 
  14  14   4     4323.45     5023.72    439.26 o 
  15  14   4        2.89     -282.30    200.61 o 
  16  14   4     3729.59     5019.80    520.56 o 
  17  14   4       79.75      125.59    467.56 o 
  18  14   4      665.27      419.65    233.35 o 
  19  14   4        8.93      343.14    305.87 o 
  20  14   4     1551.10     2200.42    381.24 o 
 -22  15   4     1638.12      481.89    450.30 o 
 -21  15   4     5287.28     3373.26    821.59 o 
 -20  15   4     7714.82     8168.51   1200.79 o 
 -19  15   4        6.59      395.00    426.60 o 
 -18  15   4     3217.58     4408.15    892.69 o 
 -17  15   4     8061.35     7741.92   1145.49 o 
 -16  15   4     4224.92     4427.67    556.73 o 
 -15  15   4      792.06      717.12    297.88 o 
 -14  15   4    15591.81    15885.22    916.39 o 
 -13  15   4     1916.30     2051.45    308.10 o 
 -12  15   4     4582.22     5706.31    492.50 o 
 -11  15   4      150.06      357.82    181.21 o 
 -10  15   4     5820.94     5874.29    491.61 o 
  -9  15   4      295.99       86.52    323.90 o 
  -8  15   4     2933.57     2919.98    352.89 o 
  -7  15   4     2060.67     2130.70    296.63 o 
  -6  15   4       19.11      371.30    167.48 o 
  -5  15   4     3851.63     3772.57    383.92 o 
  -4  15   4    23482.92    21134.37    880.84 o 
  -3  15   4      414.83      404.82    188.95 o 
  -2  15   4    80517.42    76075.65   4017.11 o 
  -1  15   4     9548.88     8905.40    592.61 o 
   0  15   4    34544.34    32382.90   1259.00 o 
   1  15   4      736.51      823.81    230.37 o 
   2  15   4    84584.62    82416.54   1864.41 o 
   3  15   4     1927.16     1995.40    290.34 o 
   4  15   4     1378.35     1580.16    280.53 o 
   5  15   4     1002.66     1161.39    176.74 o 
   6  15   4    16846.39    16755.89    653.61 o 
   7  15   4      823.72     1014.08    190.61 o 
   8  15   4     6117.80     6940.87    463.57 o 
   9  15   4      209.43      203.46    164.31 o 
  10  15   4     5401.75     5553.95    482.34 o 
  11  15   4      183.66      158.49    155.31 o 
  12  15   4       16.33      472.18    186.30 o 
  13  15   4      493.20      600.90    188.15 o 
  14  15   4    35500.79    36749.38   1932.54 o 
  15  15   4     1447.08     1906.59    301.58 o 
  16  15   4       85.18      478.27    311.81 o 
  17  15   4       56.51      468.30    276.92 o 
  18  15   4     6965.91     6675.49    709.52 o 
  19  15   4       73.35     -592.49    395.00 o 
 -21  16   4      155.58      600.39    473.99 o 
 -20  16   4     7675.69     6793.93   1129.69 o 
 -19  16   4     9385.30     8405.51   1256.09 o 
 -18  16   4     6971.24     7346.92   1129.69 o 
 -17  16   4      277.53      292.30    379.20 o 
 -16  16   4    21491.84    20728.53   1131.18 o 
 -15  16   4     3787.61     3905.12    540.91 o 
 -14  16   4    14276.53    15263.01   1275.84 o 
 -13  16   4      418.61      757.64    215.30 o 
 -12  16   4     3444.82     3673.81    407.73 o 
 -11  16   4     4621.62     5474.52    746.54 o 
 -10  16   4     3228.23     2527.95    345.28 o 
  -9  16   4        7.71       85.47    162.22 o 
  -8  16   4      579.66      919.93    227.98 o 
  -7  16   4     1725.41     1512.37    270.30 o 
  -6  16   4     9258.71     8870.32    607.72 o 
  -5  16   4     1162.87     1346.76    249.92 o 
  -4  16   4    23429.10    21818.10    819.05 o 
  -3  16   4     6318.35     6335.72    505.65 o 
  -2  16   4     5362.55     5708.27    845.29 o 
  -1  16   4     3371.08     3216.84    505.59 o 
   0  16   4    81464.58    80697.98   1862.44 o 
   1  16   4     8684.58     9368.24    626.11 o 
   2  16   4    13713.05    13586.89    734.72 o 
   3  16   4     1547.78     1810.68    300.75 o 
   4  16   4    66724.67    63501.55   1601.39 o 
   5  16   4        6.93      105.65    169.10 o 
   6  16   4     2076.82     1863.05    295.48 o 
   7  16   4        3.67      224.63    190.98 o 
   8  16   4     1077.18     1226.28    350.48 o 
   9  16   4       40.11      376.02    146.54 o 
  10  16   4      325.86      353.89    173.04 o 
  11  16   4        1.46       21.48    146.58 o 
  12  16   4    22561.77    24190.42    816.18 o 
  13  16   4       36.30      -75.02    157.79 o 
  14  16   4     2633.92     3022.38    328.19 o 
  15  16   4       11.01      127.94    221.76 o 
  16  16   4    33030.75    33257.96   1488.31 o 
  17  16   4      153.39     -405.23    383.15 o 
  18  16   4      464.48      276.09    268.82 o 
  19  16   4      334.39     1034.89    545.09 o 
 -21  17   4     3586.84     3562.86    797.89 o 
 -20  17   4     5548.03     4210.66    908.49 o 
 -19  17   4       24.89     -308.10    355.50 o 
 -18  17   4     3898.34     4092.16    861.09 o 
 -17  17   4     7860.36     9227.10   1279.79 o 
 -16  17   4     1577.44     2440.07    452.06 o 
 -15  17   4     2029.63     1910.54    424.10 o 
 -14  17   4     7310.46     7759.25    779.24 o 
 -13  17   4     2884.39     3240.44    406.85 o 
 -12  17   4       86.31      331.26    244.90 o 
 -11  17   4     2083.47     1806.74    310.80 o 
 -10  17   4      105.42      388.50    198.18 o 
  -9  17   4      153.53      134.51    194.37 o 
  -8  17   4    11197.48    11490.71    705.33 o 
  -7  17   4      288.38      435.60    213.30 o 
  -6  17   4     8123.12     7923.63    599.22 o 
  -5  17   4     4415.81     4732.27    456.93 o 
  -4  17   4     9808.48     9630.34    644.75 o 
  -3  17   4        4.81      129.03    161.47 o 
  -2  17   4    20649.97    20783.09    820.65 o 
  -1  17   4      414.64       70.98    182.12 o 
   0  17   4     1114.69      743.08    316.06 o 
   1  17   4     3868.40     4038.42    440.32 o 
   2  17   4    34525.26    34058.37   1343.95 o 
   3  17   4     1489.32     1916.83    310.30 o 
   4  17   4      263.51      703.54    211.11 o 
   5  17   4      246.95      487.27    189.58 o 
   6  17   4     7227.95     7289.89    586.92 o 
   7  17   4      145.33      330.85    176.74 o 
   8  17   4      780.41     1012.80    239.99 o 
   9  17   4      434.68      283.50    200.13 o 
  10  17   4      241.01      513.37    206.89 o 
  11  17   4        4.08     -367.35    244.90 o 
  12  17   4      706.28      605.61    295.43 o 
  13  17   4        0.17     -187.58    262.37 o 
  14  17   4    11694.07    11731.80    805.08 o 
  15  17   4      292.02      807.50    319.95 o 
  16  17   4      421.06      787.33    280.07 o 
  17  17   4      112.11      131.44    259.71 o 
  18  17   4    12668.52    13152.90   1059.31 o 
 -20  18   4        9.50      260.70    387.10 o 
 -19  18   4      255.84      300.20    402.90 o 
 -18  18   4     3248.15     2891.37    742.59 o 
 -17  18   4      116.45     -197.50    355.50 o 
 -16  18   4      712.13      706.05    297.88 o 
 -15  18   4      282.53      346.10    327.85 o 
 -14  18   4     4343.86     5073.81    651.74 o 
 -13  18   4    12731.72    11744.04    753.87 o 
 -12  18   4    13025.98    13045.71    792.10 o 
 -11  18   4      462.02      757.31    406.85 o 
 -10  18   4    16703.85    16245.16    862.14 o 
  -9  18   4     1218.30     1285.82    262.93 o 
  -8  18   4     4674.25     3754.51    549.04 o 
  -7  18   4     1131.77     1145.31    264.19 o 
  -6  18   4     4285.37     4326.52    805.79 o 
  -5  18   4      598.83      639.43    304.15 o 
  -4  18   4      204.00      -66.55    159.11 o 
  -3  18   4      216.16      445.33    197.16 o 
  -2  18   4      985.82      667.50    220.68 o 
  -1  18   4     2140.28     2531.49    342.12 o 
   0  18   4      205.74      107.54    304.15 o 
   1  18   4      766.39      808.53    281.81 o 
   2  18   4     1214.41      929.17    270.51 o 
   3  18   4      497.23      485.80    202.96 o 
   4  18   4       55.43      295.35    197.86 o 
   5  18   4      166.92      235.46    162.93 o 
   6  18   4     3860.68     4282.75    432.20 o 
   7  18   4      271.20      173.80    375.25 o 
   8  18   4     2238.76     2965.44    508.36 o 
   9  18   4     1584.52     1766.70    440.91 o 
  10  18   4    12633.20    13334.98   1083.66 o 
  11  18   4        7.34      -89.95    244.08 o 
  12  18   4     1387.64     1327.57    655.69 o 
  13  18   4       25.45     -128.93    278.63 o 
  14  18   4    10977.71    12000.40   1044.60 o 
  15  18   4      217.51      755.78    462.15 o 
  16  18   4      250.37      505.59    395.00 o 
  17  18   4        2.20     -347.60    402.90 o 
 -18  19   4        0.90      687.29    418.70 o 
 -17  19   4     1463.07       79.00    426.60 o 
 -16  19   4     1135.31     1808.30    379.73 o 
 -15  19   4     2567.44     2530.59    463.24 o 
 -14  19   4       19.37      255.19    276.13 o 
 -13  19   4     1017.43     1285.36    279.92 o 
 -12  19   4    29321.76    29127.22   1084.38 o 
 -11  19   4     7069.90     7704.98    633.90 o 
 -10  19   4    16040.23    15190.28    869.55 o 
  -9  19   4     4241.94     4370.33    492.31 o 
  -8  19   4     6518.55     7080.55    604.73 o 
  -7  19   4     4430.07     4851.98    477.66 o 
  -6  19   4      960.30     1278.13    489.79 o 
  -5  19   4      123.44      105.13    200.97 o 
  -4  19   4     3362.85     3408.13    462.14 o 
  -3  19   4      309.52      600.58    222.11 o 
  -2  19   4     2344.66     2491.64   1050.69 o 
  -1  19   4      323.42      176.26    199.77 o 
   0  19   4     2324.82     2043.23    327.85 o 
   1  19   4       25.34      355.25    269.85 o 
   2  19   4     8636.99     9020.83    651.03 o 
   3  19   4     1795.56     1991.48    428.37 o 
   4  19   4    20687.83    20169.28   1281.56 o 
   5  19   4      603.87      684.33    414.75 o 
   6  19   4      510.02      652.24    311.48 o 
   7  19   4       29.83      365.87    275.45 o 
   8  19   4    17356.14    18097.20   1595.78 o 
   9  19   4       17.02      189.83    277.11 o 
  10  19   4      105.18      382.22    304.15 o 
  11  19   4       53.26      115.06    256.23 o 
  12  19   4    23549.36    25925.19   1334.20 o 
  13  19   4      139.89      286.10    290.15 o 
  14  19   4     5086.68     5760.88    723.38 o 
  15  19   4      491.37      576.69    426.60 o 
  16  19   4      929.88     1295.59    473.99 o 
 -17  20   4     1430.08     2393.67    655.69 o 
 -16  20   4      677.21      922.33    326.75 o 
 -15  20   4     1892.86     1452.93    655.69 o 
 -14  20   4     4884.19     5253.24    664.11 o 
 -13  20   4        7.95     -278.75    620.14 o 
 -12  20   4      647.78      818.29    292.30 o 
 -11  20   4     3076.35     3410.33    446.82 o 
 -10  20   4     2189.77     2626.06    403.10 o 
  -9  20   4     3201.46     2786.72    525.34 o 
  -8  20   4     1825.93     2276.70    348.72 o 
  -7  20   4       33.53       55.30    190.03 o 
  -6  20   4     3021.69     2673.68    699.14 o 
  -5  20   4      115.41      137.80    213.30 o 
  -4  20   4     2622.53     2883.26    380.42 o 
  -3  20   4        0.54      131.03    242.56 o 
  -2  20   4     8969.31     9467.00    904.74 o 
  -1  20   4      124.85      838.73    426.60 o 
   0  20   4     5565.05     5300.39    709.17 o 
   1  20   4       41.24     -340.64    256.78 o 
   2  20   4    15636.43    12439.55   1390.39 o 
   3  20   4      489.89      757.25    309.09 o 
   4  20   4     1419.59     1041.96    374.14 o 
   5  20   4     1094.41     1400.57    396.14 o 
   6  20   4     2521.74     3814.90   1453.58 o 
   7  20   4      131.12       10.45    259.35 o 
   8  20   4       47.23      408.42    257.55 o 
   9  20   4        3.87      194.76    267.62 o 
  10  20   4     7412.39     7859.41    870.95 o 
  11  20   4       21.47     -246.08    651.74 o 
  12  20   4      826.37     1267.18    560.89 o 
  13  20   4      149.16      221.20    301.65 o 
  14  20   4     2221.57     2159.40    485.89 o 
 -16  21   4        8.98      301.33    273.55 o 
 -15  21   4      373.29      128.92    270.88 o 
 -14  21   4      104.35     -311.15    239.01 o 
 -13  21   4      672.66      597.37    282.27 o 
 -12  21   4        1.14      640.56    242.77 o 
 -11  21   4       20.43      338.93    216.23 o 
 -10  21   4       12.22     -277.39    201.45 o 
  -9  21   4        3.11      600.69    296.94 o 
  -8  21   4      900.00      618.20    329.01 o 
  -7  21   4        2.97     -286.89    263.18 o 
  -6  21   4      498.32      488.92    308.26 o 
  -5  21   4      338.17      459.13    691.24 o 
  -4  21   4      157.38      524.83    316.82 o 
  -3  21   4      422.30      194.92    290.32 o 
  -2  21   4     2105.75     3224.72    568.47 o 
  -1  21   4      193.68      172.59    267.62 o 
   0  21   4     1405.30     1673.24    428.39 o 
   1  21   4      161.37       94.80    279.30 o 
   2  21   4     2742.22     3322.31    579.66 o 
   3  21   4      505.80      684.31    319.95 o 
   4  21   4       39.30      182.47    339.70 o 
   5  21   4       10.78      -41.72    248.53 o 
   6  21   4        2.32     -360.97    240.64 o 
   7  21   4       20.36     -385.17    256.78 o 
   8  21   4      819.13      981.08    659.64 o 
   9  21   4      145.10     -202.64    286.08 o 
  10  21   4        4.86     -512.15    703.09 o 
  11  21   4        6.97     -221.50    286.67 o 
  12  21   4     2902.74     4231.55    742.59 o 
  13  21   4        7.98      537.71    683.34 o 
 -14  22   4     1274.57     1445.68    537.19 o 
 -13  22   4      201.27     -181.70    363.40 o 
 -12  22   4      908.36     1183.74    347.35 o 
 -11  22   4        1.88      932.19    331.69 o 
 -10  22   4     7233.41     7079.61    795.30 o 
  -9  22   4     1543.72     1991.10    458.80 o 
  -8  22   4     3811.58     3203.41    825.54 o 
  -7  22   4       65.81      369.81    294.64 o 
  -6  22   4     5761.91     7218.49    912.44 o 
  -5  22   4     4126.51     4139.68    634.00 o 
  -4  22   4     7752.55     7569.49    851.53 o 
  -3  22   4      157.28      268.60    307.23 o 
  -2  22   4     1804.19     2036.72    477.39 o 
  -1  22   4     1777.43     1303.81    407.67 o 
   0  22   4     4127.09     3733.23    621.93 o 
   1  22   4      522.34      208.27    631.99 o 
   2  22   4    10780.21    11495.14   1331.14 o 
   3  22   4      872.78      710.00    354.68 o 
   4  22   4      400.12      945.02    608.29 o 
   5  22   4      230.96      478.68    301.03 o 
   6  22   4    13887.57    14029.38   1206.25 o 
   7  22   4      114.21       54.71    359.45 o 
   8  22   4        3.08       40.20    624.09 o 
   9  22   4       39.43       96.38    292.91 o 
  10  22   4    15678.17    14792.20   1267.94 o 
  11  22   4      250.72     -186.61    306.98 o 
 -12  23   4     2375.98     2417.92    782.09 o 
 -11  23   4      835.26     1339.92    386.76 o 
 -10  23   4    11431.32    12901.61   1248.19 o 
  -9  23   4      387.67      484.70    766.29 o 
  -8  23   4     1937.05     1686.61    438.48 o 
  -7  23   4     2935.07     3661.33    904.54 o 
  -6  23   4     2750.81     3167.02    575.71 o 
  -5  23   4      243.14      406.50    537.19 o 
  -4  23   4    11340.22    11419.84   1730.08 o 
  -3  23   4     1077.66      816.60    364.44 o 
  -2  23   4     3265.34     3055.61    577.98 o 
  -1  23   4       18.51       61.78    309.09 o 
   0  23   4        4.03      255.05    310.43 o 
   1  23   4       12.47       40.57    789.99 o 
   2  23   4       50.55      560.38    340.61 o 
   3  23   4       52.02       74.68    466.10 o 
   4  23   4    15088.01    13428.38   1200.30 o 
   5  23   4      165.45      -39.21    297.79 o 
   6  23   4      355.88     -397.41    264.94 o 
   7  23   4       11.18      348.37    328.77 o 
   8  23   4     9782.55    10029.78   1036.21 o 
   9  23   4       30.33      682.84    402.90 o 
 -10  24   4       78.87      366.81    368.55 o 
  -9  24   4      333.53      328.32    505.59 o 
  -8  24   4     1423.52     1721.26    440.35 o 
  -7  24   4      666.97     1240.64    376.78 o 
  -6  24   4      673.41      924.95    390.69 o 
  -5  24   4      758.73      820.36    354.25 o 
  -4  24   4     2354.10     2801.70    529.23 o 
  -3  24   4     1260.38     2062.27    435.29 o 
  -2  24   4     1540.89     2222.77    845.29 o 
  -1  24   4      220.23      547.55    434.50 o 
   0  24   4     3948.18     4220.60    720.35 o 
   1  24   4      553.33        3.66    341.88 o 
   2  24   4      542.92      711.82    372.27 o 
   3  24   4      392.36      678.34    430.55 o 
   4  24   4     6943.14     7232.63    904.54 o 
   5  24   4       14.37     -157.21    275.14 o 
   6  24   4     1008.50      645.75    388.20 o 
   7  24   4       12.57      223.66    337.33 o 
  -5  25   4      649.71      645.75    388.94 o 
  -4  25   4       57.65      989.15    420.59 o 
  -3  25   4      364.07      627.48    349.80 o 
  -2  25   4    15918.70    15117.09   3254.77 o 
  -1  25   4     1440.28     1947.35    538.51 o 
   0  25   4      461.55      719.65    809.74 o 
   1  25   4      168.05      169.88    473.99 o 
   2  25   4    13730.34    14053.26   1270.38 o 
   3  25   4     1045.27     1937.03    825.54 o 
 -27   1   5      236.58      640.96    383.15 o 
 -26   1   5      968.63     1283.85    268.13 o 
 -25   1   5        1.40      306.38    192.17 o 
 -24   1   5       18.34      317.65    189.60 o 
 -23   1   5     4216.99     3786.26    477.94 o 
 -22   1   5     7634.35     6622.29    608.29 o 
 -21   1   5     3931.85     4055.23    463.16 o 
 -20   1   5      386.58      363.00    199.15 o 
 -19   1   5    15685.59    14551.18    797.74 o 
 -18   1   5    14303.25    13821.83    751.16 o 
 -17   1   5    22752.69    20923.82    963.59 o 
 -16   1   5      568.32      190.53    181.21 o 
 -15   1   5     4070.72     3684.49    449.45 o 
 -14   1   5     3112.33     2714.47    388.20 o 
 -13   1   5      837.60      771.46    252.80 o 
 -12   1   5      124.99      125.18    143.95 o 
 -11   1   5    13800.71    14902.35    825.54 o 
 -10   1   5     1592.21     1862.56    136.35 o 
  -9   1   5    51111.82    52438.45    834.91 o 
  -8   1   5    23070.92    23597.69    599.72 o 
  -7   1   5    64666.60    69132.70   1058.35 o 
  -6   1   5     7178.85     6832.10    303.82 o 
  -5   1   5     2012.82     2337.92    148.48 o 
  -4   1   5    10410.26    10226.28    279.14 o 
  -3   1   5    78138.35    82280.06   1237.23 o 
  -2   1   5     4127.38     4228.90    208.98 o 
  -1   1   5     4207.19     3987.74    211.39 o 
   0   1   5     2605.02     2265.11    233.05 o 
   1   1   5   123442.48   132876.78   1943.74 o 
   2   1   5     4306.87     4088.93    237.24 o 
   3   1   5    95171.24    99016.51   1561.24 o 
   4   1   5       78.69       11.00    122.45 o 
   5   1   5    25862.48    23828.45    592.12 o 
   6   1   5     2537.57     2401.19    220.60 o 
   7   1   5     9266.56     8198.45    675.44 o 
   8   1   5     1832.85     1834.18    208.02 o 
   9   1   5      451.28      525.67    132.62 o 
  10   1   5     1064.99     1114.39    242.18 o 
  11   1   5     1245.35     1528.20    138.64 o 
  12   1   5        0.03      149.67    138.57 o 
  13   1   5     1354.04     1811.97    277.08 o 
  14   1   5     1359.82     1239.52    213.50 o 
  15   1   5     3736.98     4119.19    458.38 o 
  16   1   5      657.80      580.15    177.54 o 
  17   1   5    39465.29    37562.46   1192.37 o 
  18   1   5      292.36      445.10    308.18 o 
  19   1   5       58.29      -57.51    259.71 o 
  20   1   5       21.28     -196.35    267.96 o 
  21   1   5     7151.39     5656.87    884.79 o 
  22   1   5       16.34       20.41    414.75 o 
  23   1   5      235.82      900.88    377.51 o 
  24   1   5      296.66      164.89    349.10 o 
 -27   2   5       30.83      -73.73    529.29 o 
 -26   2   5     1520.56     1903.88    307.08 o 
 -25   2   5     1167.87     1036.33    233.82 o 
 -24   2   5     1555.25     1998.70    312.67 o 
 -23   2   5       39.72      -16.52    203.09 o 
 -22   2   5      948.86     1012.71    268.60 o 
 -21   2   5     9788.94    10395.66    740.94 o 
 -20   2   5    16287.69    15349.57    846.15 o 
 -19   2   5    35517.82    33600.86   1212.64 o 
 -18   2   5        7.95      153.42    155.63 o 
 -17   2   5    13156.70    13989.06    731.91 o 
 -16   2   5    29569.00    26583.11    892.62 o 
 -15   2   5    15803.16    13965.46    710.99 o 
 -14   2   5      310.12      160.63    240.95 o 
 -13   2   5     4844.80     4390.86    451.54 o 
 -12   2   5     5718.62     5695.18    244.41 o 
 -11   2   5     7553.74     7102.73    290.47 o 
 -10   2   5     5278.35     5531.36    383.24 o 
  -9   2   5    11115.44    10963.61    436.06 o 
  -8   2   5       62.99      102.90     52.38 o 
  -7   2   5     7317.77     8005.73    238.13 o 
  -6   2   5      757.06      712.44     89.09 o 
  -5   2   5    61001.95    64146.07   1006.18 o 
  -4   2   5     6351.50     6235.90    227.84 o 
  -3   2   5    19119.84    20628.99    440.38 o 
  -2   2   5     3526.43     3299.70    166.95 o 
  -1   2   5    26986.66    27275.24    488.97 o 
   0   2   5    14827.03    13724.03    469.24 o 
   1   2   5      843.57      934.92     97.84 o 
   2   2   5     4880.32     4912.67    206.08 o 
   3   2   5   109063.76   111721.61   1722.29 o 
   4   2   5     6312.92     5721.48    305.24 o 
   5   2   5    61457.07    61138.04   1114.75 o 
   6   2   5      212.92      273.47    100.21 o 
   7   2   5      256.23      567.62    133.89 o 
   8   2   5     1888.23     1716.09    251.80 o 
   9   2   5     7602.45     7735.54    416.48 o 
  10   2   5       11.53       85.78     57.99 o 
  11   2   5     2368.47     2587.60    298.94 o 
  12   2   5      573.29      531.07    172.75 o 
  13   2   5      329.88      504.42    158.65 o 
  14   2   5       91.33      109.92    142.21 o 
  15   2   5    44158.09    38494.84   1169.19 o 
  16   2   5      794.59      720.00    192.78 o 
  17   2   5     1892.88     2041.97    278.32 o 
  18   2   5      238.54       22.12    304.15 o 
  19   2   5    35467.41    33508.11   1538.90 o 
  20   2   5       10.38      346.06    287.64 o 
  21   2   5        0.28      344.79    298.50 o 
  22   2   5      313.74      799.25    351.14 o 
  23   2   5     1090.79     2061.79    492.45 o 
  24   2   5      530.50      963.37    493.74 o 
 -27   3   5     1426.76      872.29    525.34 o 
 -26   3   5      468.17      600.89    220.17 o 
 -25   3   5       93.61       -6.65    204.45 o 
 -24   3   5      563.44      897.34    260.70 o 
 -23   3   5       21.45       96.21    185.58 o 
 -22   3   5      139.28      168.03    192.57 o 
 -21   3   5      842.92      789.38    251.92 o 
 -20   3   5      153.11      156.24    172.73 o 
 -19   3   5     3705.48     3231.02    533.24 o 
 -18   3   5     1644.26     1702.87    286.08 o 
 -17   3   5    22838.54    22108.42    827.72 o 
 -16   3   5     1032.09     1129.12    231.50 o 
 -15   3   5     1886.67     1689.63    263.80 o 
 -14   3   5     6776.45     6796.72    335.82 o 
 -13   3   5       89.33      252.02    141.70 o 
 -12   3   5     2036.04     2205.23    178.16 o 
 -11   3   5    23350.75    23120.98    549.14 o 
 -10   3   5     1143.38     1369.85    157.16 o 
  -9   3   5    15478.39    16833.17    358.32 o 
  -8   3   5     8546.49     8585.47    244.90 o 
  -7   3   5     1663.29     2244.14    139.95 o 
  -6   3   5     8772.24     8444.43    242.23 o 
  -5   3   5    11876.57    10982.19    385.13 o 
  -4   3   5      516.80      622.17     79.35 o 
  -3   3   5    26689.83    27198.68    483.54 o 
  -2   3   5    17915.85    18025.54    372.77 o 
  -1   3   5    23253.65    24897.92    464.44 o 
   0   3   5     4208.04     3921.31    185.28 o 
   1   3   5    62467.59    64796.21   1285.89 o 
   2   3   5    11913.43    11440.51    359.21 o 
   3   3   5    36650.88    38123.69    771.42 o 
   4   3   5     2979.36     3712.40    258.63 o 
   5   3   5    40798.53    39927.07    931.23 o 
   6   3   5      251.28      263.45    104.63 o 
   7   3   5    12881.26    12783.00    441.67 o 
   8   3   5      610.34      723.36    147.92 o 
   9   3   5     4181.68     4226.10    346.42 o 
  10   3   5       70.72      268.13    131.35 o 
  11   3   5     1902.90     2180.67    418.89 o 
  12   3   5       41.88      207.68    139.52 o 
  13   3   5     9959.29    10180.84    628.86 o 
  14   3   5      177.03      183.44    148.70 o 
  15   3   5      354.41      370.59    173.77 o 
  16   3   5      277.80      237.76    163.16 o 
  17   3   5    16220.96    16224.34    660.14 o 
  18   3   5       59.00      614.33    293.54 o 
  19   3   5      159.04       -8.98    462.15 o 
  20   3   5      704.24      190.72    286.08 o 
  21   3   5     3062.64     3345.05    573.34 o 
  22   3   5        0.48      -16.12    279.14 o 
  23   3   5     1475.09     1226.57    639.89 o 
  24   3   5        1.63      444.17    359.49 o 
 -27   4   5      392.85      359.20    253.61 o 
 -26   4   5     9214.67     9093.42    759.23 o 
 -25   4   5     6855.73     7166.76    666.96 o 
 -24   4   5       58.16      610.63    230.73 o 
 -23   4   5     4467.32     4572.79    515.81 o 
 -22   4   5     2538.05     2981.58    407.94 o 
 -21   4   5     8449.48     7975.79    657.31 o 
 -20   4   5      394.49      825.08    208.91 o 
 -19   4   5      317.87      409.13    198.51 o 
 -18   4   5       72.74      184.86    157.76 o 
 -17   4   5       26.08       19.75    142.26 o 
 -16   4   5      139.32      170.69    153.73 o 
 -15   4   5      638.01      757.62    191.26 o 
 -14   4   5     8637.35     9644.97    554.69 o 
 -13   4   5    30099.32    31064.20    706.81 o 
 -12   4   5      225.13      358.92     92.65 o 
 -11   4   5    37049.57    36404.59    709.01 o 
 -10   4   5    40046.36    40130.74    674.91 o 
  -9   4   5    56573.30    57379.44    883.39 o 
  -8   4   5     3978.88     4568.79    202.34 o 
  -7   4   5   152784.95   163237.36   2070.65 o 
  -6   4   5    19148.71    17985.72    377.90 o 
  -5   4   5    29888.65    30115.65    527.17 o 
  -4   4   5     3081.52     3046.32    158.23 o 
  -3   4   5    89480.60    92500.39   1516.46 o 
  -2   4   5      818.02      722.36     85.36 o 
  -1   4   5     2024.69     2294.36    164.20 o 
   0   4   5       23.11       24.72     54.94 o 
   1   4   5       28.33      103.75     58.06 o 
   2   4   5     5858.55     5429.35    294.70 o 
   3   4   5     6120.18     6295.38    428.47 o 
   4   4   5        0.50       22.73     97.05 o 
   5   4   5    78683.27    77801.00   1348.52 o 
   6   4   5     3174.38     3233.85    262.46 o 
   7   4   5     1097.35     1550.23    198.36 o 
   8   4   5     5740.04     5398.40    352.41 o 
   9   4   5    65171.92    61367.00   2481.98 o 
  10   4   5     1031.52     1374.55    249.52 o 
  11   4   5     2971.94     3084.92    298.55 o 
  12   4   5     1470.38     1776.36    236.75 o 
  13   4   5    21728.28    22321.99    894.52 o 
  14   4   5       74.36      353.51    156.02 o 
  15   4   5     1269.64     1340.51    229.24 o 
  16   4   5      433.94      595.08    178.27 o 
  17   4   5      183.95      311.27    205.94 o 
  18   4   5     2057.52     1905.34    317.07 o 
  19   4   5     1487.24     1385.08    365.60 o 
  20   4   5       20.09      -80.78    300.20 o 
  21   4   5     1822.81     1730.44    446.89 o 
  22   4   5      688.63      404.15    580.64 o 
  23   4   5      888.07      662.81    458.20 o 
 -27   5   5     7182.68     7627.18   1137.59 o 
 -26   5   5      650.02      904.16    323.90 o 
 -25   5   5     1630.88     2127.07    375.70 o 
 -24   5   5     7656.26     9081.86    849.24 o 
 -23   5   5    15830.72    15350.98    947.01 o 
 -22   5   5      115.28      188.10    208.96 o 
 -21   5   5     2709.18     2849.35    458.20 o 
 -20   5   5    12622.34    13217.60    805.08 o 
 -19   5   5     3964.12     4065.30    497.69 o 
 -18   5   5       13.03      105.74    159.37 o 
 -17   5   5     3207.72     3185.87    388.74 o 
 -16   5   5     1031.90      916.18    292.30 o 
 -15   5   5    15424.21    14760.42    673.50 o 
 -14   5   5       18.09       74.34    116.21 o 
 -13   5   5    28796.65    28489.20    543.82 o 
 -12   5   5    28666.94    27496.73    719.42 o 
 -11   5   5    37173.38    37783.33    674.21 o 
 -10   5   5      309.65      407.19     86.50 o 
  -9   5   5   120049.29   118568.12   1603.45 o 
  -8   5   5    45774.96    43662.14    722.66 o 
  -7   5   5    98238.09    99642.13   1365.18 o 
  -6   5   5     2300.34     2202.88    141.73 o 
  -5   5   5    13169.05    11488.69    282.89 o 
  -4   5   5    19520.13    18943.25    383.79 o 
  -3   5   5     4715.43     4657.04    178.34 o 
  -2   5   5      824.89      820.69     89.81 o 
  -1   5   5     3195.27     3300.42    174.05 o 
   0   5   5       99.82       45.15     61.57 o 
   1   5   5     1957.31     2465.37    193.83 o 
   2   5   5      134.14      211.51     87.09 o 
   3   5   5    68708.56    67303.66   1182.25 o 
   4   5   5    13179.22    12858.96    418.28 o 
   5   5   5    13422.55    14457.12    459.82 o 
   6   5   5      822.04      785.56    149.51 o 
   7   5   5   166320.69   165630.20   2528.67 o 
   8   5   5     6724.26     6794.97    397.60 o 
   9   5   5     3837.55     3982.76    319.62 o 
  10   5   5     1541.84     1758.23    233.78 o 
  11   5   5   111953.37   111191.73   2649.76 o 
  12   5   5      900.18      865.44    192.99 o 
  13   5   5     1547.43     1178.02    208.14 o 
  14   5   5      899.31     1079.08    286.00 o 
  15   5   5    17738.95    16672.32    885.50 o 
  16   5   5        1.08       23.38    176.82 o 
  17   5   5     1534.79     1822.55    438.13 o 
  18   5   5       25.16      -81.28    170.67 o 
  19   5   5    11288.78    10811.54   1008.81 o 
  20   5   5       60.04      212.99    282.27 o 
  21   5   5      892.86      972.19    628.04 o 
  22   5   5       10.02      -42.59    422.65 o 
  23   5   5     9029.01     9536.18   1037.39 o 
 -27   6   5      147.30      233.45    355.50 o 
 -26   6   5     3311.43     3732.17    963.79 o 
 -25   6   5     2188.47     2273.18    651.74 o 
 -24   6   5      150.82       99.62    288.35 o 
 -23   6   5    10255.45    10295.78    775.97 o 
 -22   6   5     6135.53     7660.22   1137.59 o 
 -21   6   5     6179.24     5320.52   1074.39 o 
 -20   6   5     6100.22     5737.61    683.34 o 
 -19   6   5     3803.55     4158.01    442.62 o 
 -18   6   5     1074.97     1539.10    276.93 o 
 -17   6   5     9366.38     9408.65    631.33 o 
 -16   6   5     3199.04     2897.81    353.56 o 
 -15   6   5      942.09     1239.28    232.99 o 
 -14   6   5     9760.33     8895.17    400.26 o 
 -13   6   5    26922.39    25194.93    901.72 o 
 -12   6   5        3.48      124.66     76.18 o 
 -11   6   5    38894.67    38572.08    705.64 o 
 -10   6   5    23709.38    24250.19    509.14 o 
  -9   6   5     6522.88     7066.84    259.41 o 
  -8   6   5    12592.26    11872.68    316.65 o 
  -7   6   5   104598.49   104795.28   1439.89 o 
  -6   6   5    19813.61    19149.81    401.11 o 
  -5   6   5    14836.80    14240.41    671.45 o 
  -4   6   5     2070.84     1963.40    113.79 o 
  -3   6   5     1996.91     1898.05    107.60 o 
  -2   6   5      673.75      846.19     85.56 o 
  -1   6   5    13866.11    13712.07    331.31 o 
   0   6   5     3316.38     3196.76    205.78 o 
   1   6   5       13.23      171.70     76.18 o 
   2   6   5     6183.10     5986.34    647.56 o 
   3   6   5      132.42      204.09     92.89 o 
   4   6   5     2016.02     1943.23    196.85 o 
   5   6   5    81173.54    80460.00   1405.81 o 
   6   6   5    18663.09    18246.07    546.06 o 
   7   6   5    90298.34    94153.92   1629.43 o 
   8   6   5      907.01     1067.05    242.20 o 
   9   6   5    43328.58    43395.13    984.65 o 
  10   6   5      124.37      132.56    131.87 o 
  11   6   5      842.46      830.24    177.13 o 
  12   6   5     5793.95     4835.61    378.88 o 
  13   6   5    28985.45    26637.30   1068.52 o 
  14   6   5        6.80      272.64    156.74 o 
  15   6   5     9604.12     9654.79    553.88 o 
  16   6   5      661.55      736.71    197.85 o 
  17   6   5      238.57      245.97    171.05 o 
  18   6   5      162.67     -197.66    177.08 o 
  19   6   5     2200.47     2154.07    466.21 o 
  20   6   5      395.07      865.41    354.25 o 
  21   6   5    16575.92    17054.00   1337.86 o 
  22   6   5      156.41      -49.07    303.48 o 
  23   6   5       39.63      371.48    343.49 o 
 -26   7   5      789.09     1023.71    248.79 o 
 -25   7   5      778.79      894.55    265.53 o 
 -24   7   5     3116.25     3349.59    446.19 o 
 -23   7   5       33.83      249.21    242.76 o 
 -22   7   5    11414.07    11846.36    955.89 o 
 -21   7   5    13430.10    13000.51    821.28 o 
 -20   7   5      660.82      791.24    255.56 o 
 -19   7   5     4575.42     4688.89    849.24 o 
 -18   7   5    24413.43    23282.22    900.18 o 
 -17   7   5    10438.32    11287.42    684.94 o 
 -16   7   5     1401.00     1374.74    263.10 o 
 -15   7   5    50460.27    46824.68   1017.50 o 
 -14   7   5    14501.21    15017.17    718.61 o 
 -13   7   5    10088.71    10366.85    668.98 o 
 -12   7   5     3124.15     3539.83    221.27 o 
 -11   7   5     6405.01     6529.67    278.69 o 
 -10   7   5       39.64      205.40     80.12 o 
  -9   7   5     6665.93     6865.17    264.54 o 
  -8   7   5      965.53     1280.12    125.19 o 
  -7   7   5      838.69      885.29     99.78 o 
  -6   7   5     6661.72     6291.87    216.25 o 
  -5   7   5    50699.32    53323.05   2005.08 o 
  -4   7   5      214.16      110.51     88.18 o 
  -3   7   5   109335.04   112215.71   1782.54 o 
  -2   7   5    19208.87    18411.23    385.53 o 
  -1   7   5     8104.65     7625.04    270.89 o 
   0   7   5     3279.37     3294.55    208.99 o 
   1   7   5    50358.09    46411.59    880.43 o 
   2   7   5     2189.22     2104.35    270.69 o 
   3   7   5        7.84      162.78     93.11 o 
   4   7   5     2108.60     2023.84    378.34 o 
   5   7   5    71216.77    74275.09   1339.52 o 
   6   7   5       19.93      162.81    104.18 o 
   7   7   5     5817.02     5983.47    520.61 o 
   8   7   5     7674.61     7460.01    424.57 o 
   9   7   5     2637.36     3099.46    296.76 o 
  10   7   5      871.86      968.56    179.95 o 
  11   7   5     3895.29     3331.13    313.60 o 
  12   7   5      451.04      553.77    219.54 o 
  13   7   5    32470.04    31724.03   1054.18 o 
  14   7   5     1380.79     1904.28    322.22 o 
  15   7   5     3307.61     3348.99    333.66 o 
  16   7   5      301.87      365.62    168.05 o 
  17   7   5    33535.41    32139.08   1073.05 o 
  18   7   5      241.79      228.00    207.81 o 
  19   7   5     4700.91     5761.11   1196.84 o 
  20   7   5       84.88      530.60    321.16 o 
  21   7   5    15849.12    16178.95   1852.53 o 
  22   7   5      284.73      454.71    367.35 o 
  23   7   5     1511.23     1152.17    470.02 o 
 -26   8   5      496.68       17.93    549.04 o 
 -25   8   5      229.05      383.42    322.69 o 
 -24   8   5     6286.29     5757.52   1311.39 o 
 -23   8   5     3980.61     3932.44    459.31 o 
 -22   8   5      292.54      300.72    201.67 o 
 -21   8   5     3341.60     3366.76    556.94 o 
 -20   8   5    18734.61    17781.40    880.37 o 
 -19   8   5    18501.59    18312.24    868.34 o 
 -18   8   5       10.24       84.96    155.44 o 
 -17   8   5    26221.75    25176.86    917.76 o 
 -16   8   5    29316.63    28212.52    955.57 o 
 -15   8   5    17783.91    18011.80    604.41 o 
 -14   8   5      119.95      275.10     92.51 o 
 -13   8   5    14487.36    14244.75    427.42 o 
 -12   8   5    13680.99    13196.38    397.36 o 
 -11   8   5    28222.86    28419.31    604.47 o 
 -10   8   5       97.56      209.96     80.46 o 
  -9   8   5      355.69      464.02     88.41 o 
  -8   8   5       37.07      104.50     66.78 o 
  -7   8   5    17289.23    16365.52    417.83 o 
  -6   8   5      856.53      915.37    143.36 o 
  -5   8   5    39979.77    39955.46    855.73 o 
  -4   8   5    19884.37    18371.63    526.99 o 
  -3   8   5    77102.27    76790.13   1351.06 o 
  -2   8   5     1285.12     1095.72    178.27 o 
  -1   8   5   138633.95   137174.03   2030.25 o 
   0   8   5    26998.37    25396.09    574.37 o 
   1   8   5    32503.32    34106.58    723.12 o 
   2   8   5     8440.70     7989.99    518.76 o 
   3   8   5   243303.59   255832.67   3610.54 o 
   4   8   5     6075.57     6355.02    357.40 o 
   5   8   5     8165.13     8130.36    594.30 o 
   6   8   5     4334.12     4232.04    316.57 o 
   7   8   5     6091.34     6340.66    393.53 o 
   8   8   5      319.19      302.66    143.47 o 
   9   8   5       47.08      128.71    130.34 o 
  10   8   5      238.48      258.84    141.14 o 
  11   8   5    15636.87    14700.02    919.44 o 
  12   8   5     2733.93     2436.36    341.86 o 
  13   8   5      451.20      771.96    189.82 o 
  14   8   5       56.43       72.77    149.91 o 
  15   8   5    52598.08    50331.45   1217.83 o 
  16   8   5        3.66      176.47    163.23 o 
  17   8   5     1682.86     2104.47    273.46 o 
  18   8   5      289.04     1107.88    258.58 o 
  19   8   5    31205.20    32180.73   1518.92 o 
  20   8   5      513.37      293.39    323.42 o 
  21   8   5       52.75      721.13    353.89 o 
  22   8   5       60.56      324.41    402.90 o 
 -26   9   5      366.11      858.48    446.35 o 
 -25   9   5      422.57      900.07    549.04 o 
 -24   9   5      385.10      690.49    375.25 o 
 -23   9   5      231.48     -179.72    256.78 o 
 -22   9   5     3909.78     3791.22    606.17 o 
 -21   9   5     6303.75     6065.27    837.39 o 
 -20   9   5       24.65      154.91    179.42 o 
 -19   9   5     5735.10     5548.22    635.94 o 
 -18   9   5     8468.48     8071.62    617.87 o 
 -17   9   5    22826.28    23664.79   2480.57 o 
 -16   9   5      262.10      629.56    200.97 o 
 -15   9   5      301.91      331.28    137.36 o 
 -14   9   5     1911.00     2249.94    196.63 o 
 -13   9   5     1915.02     2068.75    191.13 o 
 -12   9   5      776.99     1074.24    145.20 o 
 -11   9   5    32865.58    33952.77    687.56 o 
 -10   9   5    10531.80     9830.47    333.37 o 
  -9   9   5     1107.91     1231.05    129.32 o 
  -8   9   5     7892.31     7609.65    273.01 o 
  -7   9   5     9540.63    10059.49    428.31 o 
  -6   9   5     6731.37     7091.48    375.29 o 
  -5   9   5    40302.50    40395.48    886.25 o 
  -4   9   5       15.57      -19.17     91.61 o 
  -3   9   5    78171.62    79495.66   1620.00 o 
  -2   9   5    32890.70    31415.65   1032.11 o 
  -1   9   5    16197.94    15257.07    389.01 o 
   0   9   5     6331.84     6177.91    269.98 o 
   1   9   5   166488.61   166786.08   2467.54 o 
   2   9   5    11084.09    11031.20    520.68 o 
   3   9   5    14376.38    15010.92    471.82 o 
   4   9   5    15151.96    13949.04    466.48 o 
   5   9   5    38631.48    39256.96    888.47 o 
   6   9   5       43.21      259.28    124.24 o 
   7   9   5      828.17     1065.23    184.37 o 
   8   9   5      374.71      256.57    135.79 o 
   9   9   5    14582.82    14434.86    764.89 o 
  10   9   5     1388.24     1242.93    211.65 o 
  11   9   5     9345.82     9038.62    519.96 o 
  12   9   5       68.76      -38.80    141.25 o 
  13   9   5    23918.57    23092.16    839.94 o 
  14   9   5      549.72      410.49    172.43 o 
  15   9   5      474.46      657.52    182.93 o 
  16   9   5     1817.70     1859.80    273.75 o 
  17   9   5    21819.57    21458.38   1073.05 o 
  18   9   5        8.73       78.14    194.02 o 
  19   9   5      402.32      381.02    301.49 o 
  20   9   5       31.38      129.50    284.23 o 
  21   9   5    11355.83    11210.07   1287.69 o 
  22   9   5      651.98     1535.96    434.66 o 
 -25  10   5     4454.04     4463.63    912.44 o 
 -24  10   5       11.03      -37.97    259.35 o 
 -23  10   5      527.06      626.34    446.35 o 
 -22  10   5     2506.73     3020.31    544.11 o 
 -21  10   5      124.55      109.35    263.18 o 
 -20  10   5      205.70       44.63    265.74 o 
 -19  10   5     3055.41     3414.87    555.63 o 
 -18  10   5        8.68      257.79    240.64 o 
 -17  10   5     1111.06     1265.20    470.04 o 
 -16  10   5     1526.57     1581.23    211.01 o 
 -15  10   5     1275.36     1558.33    205.29 o 
 -14  10   5      823.24     1131.21    185.84 o 
 -13  10   5    23013.41    23497.57    786.88 o 
 -12  10   5      988.33     1173.93    147.28 o 
 -11  10   5    12035.01    12560.24    401.76 o 
 -10  10   5    30504.97    29683.11    623.98 o 
  -9  10   5    31357.09    30342.13   1975.95 o 
  -8  10   5     1057.07     1007.51    167.41 o 
  -7  10   5    46638.47    46247.25    999.71 o 
  -6  10   5    11925.35    10125.55    444.97 o 
  -5  10   5     1428.51     1355.50    185.23 o 
  -4  10   5     3750.39     3333.37    396.61 o 
  -3  10   5    56817.86    59282.14   2051.68 o 
  -2  10   5      110.00      -22.39    109.83 o 
  -1  10   5     1115.12     1328.72    137.43 o 
   0  10   5     1494.97     1491.44    241.68 o 
   1  10   5     1843.36     1694.80    173.61 o 
   2  10   5     1727.22     1733.96    259.74 o 
   3  10   5    35486.49    36030.67    817.51 o 
   4  10   5       58.82       49.83    111.93 o 
   5  10   5    13693.02    13578.76    756.27 o 
   6  10   5     1491.48     1158.75    190.93 o 
   7  10   5      525.88      527.83    144.71 o 
   8  10   5      144.81      -16.92    108.20 o 
   9  10   5    54702.57    52541.38   1172.05 o 
  10  10   5        8.82     -131.51    121.09 o 
  11  10   5      430.99      628.35    175.94 o 
  12  10   5       46.28      -51.40    140.59 o 
  13  10   5     2281.39     2423.55    290.90 o 
  14  10   5      266.15      452.78    172.62 o 
  15  10   5      217.86      338.83    180.21 o 
  16  10   5      452.39      304.18    184.49 o 
  17  10   5       10.87      946.31    247.03 o 
  18  10   5      332.65      181.13    435.85 o 
  19  10   5      622.05      970.52    375.54 o 
  20  10   5       29.00      434.82    331.69 o 
  21  10   5      527.03      824.80    373.44 o 
  22  10   5      155.89      221.20    329.58 o 
 -25  11   5     1624.15     1254.33    402.08 o 
 -24  11   5    10722.66    10415.99   1047.38 o 
 -23  11   5     8186.85     8218.80    909.71 o 
 -22  11   5     2404.54     2747.72    872.94 o 
 -21  11   5      919.41      467.02    600.39 o 
 -20  11   5     1265.28     1255.79    365.09 o 
 -19  11   5     4021.00     4401.04    639.89 o 
 -18  11   5        6.41     -224.95    402.90 o 
 -17  11   5     4105.39     4475.61   1564.18 o 
 -16  11   5     9696.08     9458.42    620.77 o 
 -15  11   5     7337.53     6960.31    649.96 o 
 -14  11   5        0.28      183.87    126.11 o 
 -13  11   5    30855.87    30560.20    818.73 o 
 -12  11   5    32803.36    31659.94    974.53 o 
 -11  11   5    11934.83    11770.22    517.14 o 
 -10  11   5     6586.60     6597.88    460.26 o 
  -9  11   5    35014.06    34719.76    970.03 o 
  -8  11   5     8798.14     8314.22    525.92 o 
  -7  11   5      873.26      776.79    162.98 o 
  -6  11   5     1874.44     2089.21    541.14 o 
  -5  11   5    40848.17    39571.36   2377.87 o 
  -4  11   5     4489.23     4967.10    393.57 o 
  -3  11   5    15891.97    13877.23    570.79 o 
  -2  11   5       83.58       90.57    131.78 o 
  -1  11   5     1195.75     1308.68    114.33 o 
   0  11   5      674.19      849.33    153.64 o 
   1  11   5     2692.57     2778.26    219.09 o 
   2  11   5      160.94      199.32    106.12 o 
   3  11   5    13988.17    14236.39    490.60 o 
   4  11   5      181.04      -13.72    138.28 o 
   5  11   5     8111.31     8516.68    443.21 o 
   6  11   5      639.68      517.24    149.45 o 
   7  11   5    68017.44    66352.10   1336.45 o 
   8  11   5     1773.36     1666.67    227.01 o 
   9  11   5      442.62      524.19    160.69 o 
  10  11   5      135.70      383.32    159.22 o 
  11  11   5   103298.20   105470.48   1962.98 o 
  12  11   5       15.54      243.31    158.43 o 
  13  11   5     3120.58     3732.72    593.06 o 
  14  11   5        5.77       30.18    208.21 o 
  15  11   5    14418.88    14179.44    804.18 o 
  16  11   5      645.63      730.10    308.32 o 
  17  11   5       31.70      370.32    230.07 o 
  18  11   5       98.67       38.48    221.82 o 
  19  11   5     3225.42     4213.68    622.95 o 
  20  11   5      226.62      400.35    318.26 o 
  21  11   5     4500.85     5621.02    746.97 o 
 -24  12   5      721.04      850.54    331.49 o 
 -23  12   5      367.67      -93.83    267.62 o 
 -22  12   5     2578.88     3017.77    527.33 o 
 -21  12   5     2872.45     3551.77    597.40 o 
 -20  12   5      239.85      264.65    268.13 o 
 -19  12   5        0.06      -89.50    327.85 o 
 -18  12   5        2.69      321.26    274.44 o 
 -17  12   5       25.70     -254.38    237.00 o 
 -16  12   5      204.81      343.36    181.03 o 
 -15  12   5     4492.15     4105.09    425.33 o 
 -14  12   5     8826.74     9232.86    465.74 o 
 -13  12   5     6149.63     5774.36    407.32 o 
 -12  12   5     3714.97     3685.34    356.57 o 
 -11  12   5    29879.45    28409.15   1022.01 o 
 -10  12   5     4237.39     4607.98    362.55 o 
  -9  12   5     5922.91     5926.13    407.92 o 
  -8  12   5     1563.18     1391.57    206.88 o 
  -7  12   5    19331.06    18499.53    683.93 o 
  -6  12   5     5183.94     5370.05    427.07 o 
  -5  12   5    22773.08    23277.72    904.54 o 
  -4  12   5      577.21      780.64    189.60 o 
  -3  12   5       11.59       51.07    133.58 o 
  -2  12   5      590.18      562.45    217.49 o 
  -1  12   5     1281.34     1211.49    218.83 o 
   0  12   5      121.51      192.14     79.02 o 
   1  12   5      569.04      740.45    120.54 o 
   2  12   5       47.50      194.96     94.22 o 
   3  12   5     3277.45     3275.28    270.05 o 
   4  12   5      527.06      733.78    151.37 o 
   5  12   5    18896.77    19324.88    688.55 o 
   6  12   5     3344.30     3761.69    317.89 o 
   7  12   5     7647.18     7523.74    548.15 o 
   8  12   5     1418.39     1599.32    223.04 o 
   9  12   5    33816.39    33331.27    904.22 o 
  10  12   5      108.52      264.07    222.38 o 
  11  12   5     2548.68     2172.72    404.00 o 
  12  12   5      654.70      644.07    237.35 o 
  13  12   5    16879.48    17717.84    942.58 o 
  14  12   5       20.72      -28.97    162.93 o 
  15  12   5      495.68      476.50    190.61 o 
  16  12   5       19.01      168.42    177.22 o 
  17  12   5      475.56       67.52    213.55 o 
  18  12   5        5.61      -23.49    260.73 o 
  19  12   5      929.56     1367.65    408.27 o 
  20  12   5      233.38      358.75    330.65 o 
  21  12   5     5864.47     6791.52    824.70 o 
 -24  13   5       49.35      414.90    349.10 o 
 -23  13   5     1298.89     1485.94    438.27 o 
 -22  13   5     2078.96     2482.84    491.51 o 
 -21  13   5      493.35      552.14    282.27 o 
 -20  13   5       47.65      394.49    260.95 o 
 -19  13   5      145.00        3.95    256.75 o 
 -18  13   5        3.80      206.25    258.63 o 
 -17  13   5      923.51      419.76    290.32 o 
 -16  13   5      611.74      672.35    219.52 o 
 -15  13   5     2112.84     2101.85    326.55 o 
 -14  13   5     3058.78     2544.28    365.90 o 
 -13  13   5     1023.81      871.10    196.28 o 
 -12  13   5      370.11      551.33    175.35 o 
 -11  13   5       51.97      -40.08    177.03 o 
 -10  13   5       62.97      120.83    167.04 o 
  -9  13   5     7539.50     7681.04    525.88 o 
  -8  13   5      150.33      458.91    164.62 o 
  -7  13   5     1763.89     1449.51    249.78 o 
  -6  13   5      668.85      712.47    190.03 o 
  -5  13   5     1098.29     1196.68    218.87 o 
  -4  13   5      461.69      316.00    237.00 o 
  -3  13   5     6750.35     5482.34    576.52 o 
  -2  13   5     2019.86     1648.90    377.48 o 
  -1  13   5      473.55      351.68    169.12 o 
   0  13   5       33.08      241.09    159.26 o 
   1  13   5     8502.69     8355.84    351.53 o 
   2  13   5       75.05      203.70    117.71 o 
   3  13   5     1083.21     1248.53    170.45 o 
   4  13   5      165.89      366.66    131.02 o 
   5  13   5      124.59      353.36    136.52 o 
   6  13   5      114.36       19.63    159.18 o 
   7  13   5     3077.57     3577.40    528.52 o 
   8  13   5       88.55       91.54    140.15 o 
   9  13   5     4262.88     4672.42    390.29 o 
  10  13   5      114.40       94.37    148.42 o 
  11  13   5     1183.20     1564.13    252.51 o 
  12  13   5       36.03      130.94    163.63 o 
  13  13   5     2500.00     2870.06    327.81 o 
  14  13   5        4.03     -183.15    193.99 o 
  15  13   5     2704.56     2919.47    442.34 o 
  16  13   5      295.51      686.84    303.40 o 
  17  13   5        5.68      640.86    664.97 o 
  18  13   5       16.92     -252.64    206.85 o 
  19  13   5       35.78       60.15    316.06 o 
  20  13   5       22.31      552.59    321.69 o 
 -23  14   5      167.89      747.22    373.32 o 
 -22  14   5     3507.52     3565.27    606.96 o 
 -21  14   5     4877.49     3807.09    730.74 o 
 -20  14   5     2877.15     2659.23    497.07 o 
 -19  14   5      280.84      687.29    290.48 o 
 -18  14   5      943.68     1356.22    450.30 o 
 -17  14   5     6703.83     5339.70    696.59 o 
 -16  14   5     2267.03     2092.63    337.14 o 
 -15  14   5     9745.13     9936.64    703.37 o 
 -14  14   5     1363.14     1148.45    379.15 o 
 -13  14   5      115.13       66.00    197.50 o 
 -12  14   5      437.63      546.34    221.20 o 
 -11  14   5    26875.97    26113.13    897.31 o 
 -10  14   5     2418.36     2632.93    647.79 o 
  -9  14   5     5781.82     5252.21    457.37 o 
  -8  14   5      265.44      546.87    188.52 o 
  -7  14   5      149.69       71.37    154.90 o 
  -6  14   5     3489.18     3632.95    391.63 o 
  -5  14   5     4848.21     4802.42    429.24 o 
  -4  14   5     4638.19     4222.68    762.34 o 
  -3  14   5      422.91      316.12    159.37 o 
  -2  14   5     2802.88     3012.69    375.46 o 
  -1  14   5    69277.26    69599.88   1854.96 o 
   0  14   5     6149.68     5435.56    467.61 o 
   1  14   5    21361.91    22144.30    816.07 o 
   2  14   5       76.83       66.55    155.67 o 
   3  14   5     8329.20     8305.82    586.07 o 
   4  14   5      556.52      762.96    135.23 o 
   5  14   5     4455.28     4095.33    329.10 o 
   6  14   5      643.95      845.57    232.69 o 
   7  14   5       22.12       86.53    132.96 o 
   8  14   5       24.85       50.32    137.27 o 
   9  14   5    31902.99    32368.82   1122.13 o 
  10  14   5      255.54      226.40    269.36 o 
  11  14   5       31.67      300.85    241.91 o 
  12  14   5      245.61      544.45    229.18 o 
  13  14   5    11796.87    12643.82   1017.60 o 
  14  14   5      617.89      297.89    192.91 o 
  15  14   5     1288.10     1496.37    274.93 o 
  16  14   5      493.93      356.35    179.67 o 
  17  14   5      492.35      740.71    253.24 o 
  18  14   5       64.44     -458.11    337.01 o 
  19  14   5     5623.01     4847.86    643.72 o 
 -22  15   5     1082.46      284.40    426.60 o 
 -21  15   5       67.75      308.10    426.60 o 
 -20  15   5     2173.37     2132.98    616.19 o 
 -19  15   5     5308.26     6312.03   1066.49 o 
 -18  15   5     2144.57     2693.87    742.59 o 
 -17  15   5       28.98     -379.20    252.80 o 
 -16  15   5       44.70      258.79    239.12 o 
 -15  15   5      188.47      191.51    343.65 o 
 -14  15   5        4.24      129.03    225.77 o 
 -13  15   5    13374.39    13232.10    692.62 o 
 -12  15   5     5040.79     5153.34    474.77 o 
 -11  15   5     5407.26     4865.14    456.83 o 
 -10  15   5     2220.88     1783.24    288.39 o 
  -9  15   5    23864.01    23601.01    944.04 o 
  -8  15   5     6253.47     5041.30    461.81 o 
  -7  15   5    13163.86    13005.62    701.28 o 
  -6  15   5      462.06      997.30    224.81 o 
  -5  15   5    25059.72    23689.56    854.87 o 
  -4  15   5     2272.59     2387.61    541.14 o 
  -3  15   5    13162.52    12661.63    691.38 o 
  -2  15   5        1.38      268.01    223.71 o 
  -1  15   5     3089.06     3490.87    387.42 o 
   0  15   5      482.26      729.14    213.60 o 
   1  15   5    10273.19     9128.17    617.46 o 
   2  15   5      731.82      563.72    215.76 o 
   3  15   5     3641.45     4010.51    429.51 o 
   4  15   5       68.19       -4.55    157.27 o 
   5  15   5      108.11      322.75    190.01 o 
   6  15   5       15.04      -20.93    170.85 o 
   7  15   5    21381.73    22164.24    975.01 o 
   8  15   5      334.49      402.74    171.34 o 
   9  15   5       11.56       94.60    138.31 o 
  10  15   5      284.78      196.18    163.55 o 
  11  15   5     8276.40     9665.54   1021.32 o 
  12  15   5        3.20       50.35    178.28 o 
  13  15   5     4763.34     5272.16    461.46 o 
  14  15   5       87.29      -96.49    205.22 o 
  15  15   5     1084.38     1472.54    269.07 o 
  16  15   5       22.42      417.62    313.07 o 
  17  15   5     3202.64     3462.81    445.08 o 
  18  15   5       44.94      394.09    320.48 o 
  19  15   5     2472.71     2606.97    679.39 o 
 -21  16   5      769.61     1382.49    568.79 o 
 -20  16   5        5.90        7.90    387.10 o 
 -19  16   5      115.21      197.50    387.10 o 
 -18  16   5     1084.37      679.39    450.30 o 
 -17  16   5      127.42     -229.10    379.20 o 
 -16  16   5      497.83      896.60    304.10 o 
 -15  16   5     3244.67     3201.63    511.64 o 
 -14  16   5      226.40      199.45    248.16 o 
 -13  16   5      395.30      634.51    233.83 o 
 -12  16   5     1058.87     1031.36    236.63 o 
 -11  16   5       14.08       15.02    268.60 o 
 -10  16   5      575.69      833.44    223.55 o 
  -9  16   5     3371.44     3661.05    403.90 o 
  -8  16   5      271.48      288.40    175.77 o 
  -7  16   5     8093.73     6869.49    596.44 o 
  -6  16   5     5689.43     5800.80    556.94 o 
  -5  16   5     1563.58     1632.34    288.30 o 
  -4  16   5     1935.22     1597.22    284.97 o 
  -3  16   5     3579.59     3851.38    493.74 o 
  -2  16   5      707.26      778.43    206.96 o 
  -1  16   5    37242.45    33717.72   1083.76 o 
   0  16   5     8527.96     9268.88    631.03 o 
   1  16   5     3167.67     2798.38    370.45 o 
   2  16   5        2.34       -9.37    163.78 o 
   3  16   5     3476.71     3748.68    413.83 o 
   4  16   5        9.54       93.92    158.01 o 
   5  16   5    22993.78    22556.08    883.79 o 
   6  16   5       56.35       94.41    186.29 o 
   7  16   5       31.57       41.11    174.06 o 
   8  16   5      634.10      506.68    211.45 o 
   9  16   5     4802.82     4848.42    497.69 o 
  10  16   5      466.89      217.52    205.51 o 
  11  16   5     3463.09     4217.48    471.92 o 
  12  16   5      399.92      382.60    189.04 o 
  13  16   5      115.79      265.22    241.00 o 
  14  16   5       50.78      151.62    272.21 o 
  15  16   5     2849.75     3100.85    337.66 o 
  16  16   5       76.60      458.12    279.14 o 
  17  16   5     1772.20      947.99    312.82 o 
  18  16   5       10.49      249.09    270.99 o 
 -21  17   5     4458.89     4218.56    900.59 o 
 -20  17   5      111.55      868.99    505.59 o 
 -19  17   5     1918.68     1722.18    608.29 o 
 -18  17   5     4055.27     3815.66    837.39 o 
 -17  17   5     5160.69     3396.96    766.29 o 
 -16  17   5     1536.88     1623.02    549.04 o 
 -15  17   5     9377.08     9038.88   1331.14 o 
 -14  17   5     7732.87     8842.33   1019.09 o 
 -13  17   5    33036.02    31606.43   1718.23 o 
 -12  17   5     2961.37     2939.81    379.60 o 
 -11  17   5     1105.44     1771.67    303.36 o 
 -10  17   5     1995.15     2118.57    322.75 o 
  -9  17   5      692.49      608.03    264.65 o 
  -8  17   5     1033.17      606.87    220.44 o 
  -7  17   5      191.21      372.61    256.75 o 
  -6  17   5     1741.84     1755.57    303.74 o 
  -5  17   5       47.80      450.30    197.50 o 
  -4  17   5        0.23     -124.14    189.60 o 
  -3  17   5    29627.84    28197.58   1911.78 o 
  -2  17   5     6524.18     7099.61    580.19 o 
  -1  17   5    20254.05    20035.95   1122.59 o 
   0  17   5       12.63      -96.29    158.19 o 
   1  17   5    50016.75    50440.92   1415.10 o 
   2  17   5     6716.55     7526.14    696.98 o 
   3  17   5      305.13      726.52    221.83 o 
   4  17   5      733.90      708.98    226.85 o 
   5  17   5    11882.32    12404.60    763.70 o 
   6  17   5      249.59      240.92    192.23 o 
   7  17   5      178.35      -69.13    181.16 o 
   8  17   5      440.95      669.71    225.25 o 
   9  17   5     3233.10     3039.70    407.45 o 
  10  17   5       29.15      259.99    199.50 o 
  11  17   5     7850.25     7676.59    632.54 o 
  12  17   5       46.53      303.48    204.34 o 
  13  17   5    25977.42    27700.99   1500.98 o 
  14  17   5     1148.57     1350.89    375.54 o 
  15  17   5     1367.18      813.43    340.61 o 
  16  17   5       68.24      284.40    458.20 o 
  17  17   5     4348.15     5624.74    924.29 o 
 -20  18   5     5050.45     4250.15    900.59 o 
 -19  18   5     5890.60     6075.03   1050.69 o 
 -18  18   5      645.48      323.90    426.60 o 
 -17  18   5    14288.35    14227.75   1619.48 o 
 -16  18   5     8818.39     9515.45    871.21 o 
 -15  18   5    14932.68    14847.40   1088.22 o 
 -14  18   5       39.54      631.14    306.98 o 
 -13  18   5     5489.73     6123.02    550.65 o 
 -12  18   5     6943.60     6865.83    778.14 o 
 -11  18   5     1313.95     1014.35    268.74 o 
 -10  18   5       74.69     -157.30    183.84 o 
  -9  18   5     1818.98     1922.22    786.04 o 
  -8  18   5     1205.29      527.79    222.11 o 
  -7  18   5     1074.98     1008.29    248.41 o 
  -6  18   5     1333.62      969.45    347.60 o 
  -5  18   5    12584.93    12126.93    749.94 o 
  -4  18   5     3360.02     3168.63    388.30 o 
  -3  18   5     1743.92     1767.45    308.25 o 
  -2  18   5      368.42      765.96    327.85 o 
  -1  18   5    85409.22    82536.94   1979.18 o 
   0  18   5     4438.39     4303.70    455.50 o 
   1  18   5     8054.67     7968.04    617.86 o 
   2  18   5     1354.43     1314.18    306.03 o 
   3  18   5    36190.60    34323.00   1154.52 o 
   4  18   5      744.65      549.90    214.75 o 
   5  18   5      401.15      416.47    257.49 o 
   6  18   5        3.90      401.87    200.14 o 
   7  18   5     4314.72     4558.15    485.04 o 
   8  18   5        0.14      251.62    202.71 o 
   9  18   5     2561.42     2603.14    611.71 o 
  10  18   5       21.24     -276.50    260.70 o 
  11  18   5     8397.37     9576.87    943.85 o 
  12  18   5       25.27     -256.70    513.49 o 
  13  18   5      537.48      832.00    462.15 o 
  14  18   5        3.45     -218.04    600.39 o 
  15  18   5    24097.62    26157.63   2504.27 o 
  16  18   5      129.98      300.20    418.70 o 
 -18  19   5     5229.83     4123.76    861.09 o 
 -17  19   5     4527.99     4771.55    908.49 o 
 -16  19   5      523.30      720.27    280.87 o 
 -15  19   5     7187.45     6840.51    745.60 o 
 -14  19   5     4614.35     6851.07   1935.48 o 
 -13  19   5       79.56      630.20    233.83 o 
 -12  19   5     4946.47     5707.92    663.59 o 
 -11  19   5     4550.32     4004.53    472.02 o 
 -10  19   5       92.24      -89.57    371.30 o 
  -9  19   5     5443.97     5688.82   1102.04 o 
  -8  19   5     3086.14     2899.41    404.28 o 
  -7  19   5      181.98       76.83    300.20 o 
  -6  19   5      430.68      125.84    272.55 o 
  -5  19   5    13657.02    14091.58    827.69 o 
  -4  19   5        5.42        7.04    201.83 o 
  -3  19   5     4114.48     3660.69    417.67 o 
  -2  19   5     2818.22     2242.31    387.10 o 
  -1  19   5     6103.80     6468.24    643.84 o 
   0  19   5     1671.36     1990.99    628.04 o 
   1  19   5    12808.19    12513.80    780.88 o 
   2  19   5     1510.43     1803.42    423.21 o 
   3  19   5      224.57      542.92    212.41 o 
   4  19   5     1436.46     1674.79    293.75 o 
   5  19   5     4026.82     4786.69    666.12 o 
   6  19   5       89.90      273.56    261.83 o 
   7  19   5     8329.20     7596.08    846.17 o 
   8  19   5     1932.35     1689.30    404.28 o 
   9  19   5       76.49      147.55    254.35 o 
  10  19   5      135.07      603.90    315.09 o 
  11  19   5     8475.99     8053.04   1737.98 o 
  12  19   5       35.75      107.34    299.82 o 
  13  19   5     4213.84     3851.16    617.24 o 
  14  19   5       74.22      436.85    383.15 o 
  15  19   5      306.81      703.09    466.10 o 
 -17  20   5       17.83      845.29    434.50 o 
 -16  20   5      788.60     1359.88    477.94 o 
 -15  20   5     1232.89     1082.85    354.68 o 
 -14  20   5     6139.43     5879.57    699.04 o 
 -13  20   5     7464.36     7773.70    817.70 o 
 -12  20   5      150.96      377.07    240.72 o 
 -11  20   5    15874.03    16795.32    941.16 o 
 -10  20   5     7056.99     7728.47    645.90 o 
  -9  20   5     6850.08     7095.14    618.42 o 
  -8  20   5      107.50      234.59    216.23 o 
  -7  20   5    19513.82    19030.21    914.67 o 
  -6  20   5     6638.80     7442.76    924.29 o 
  -5  20   5     2014.59     2176.63    340.44 o 
  -4  20   5        5.71      364.42    233.05 o 
  -3  20   5     7225.03     7189.86    610.09 o 
  -2  20   5       30.83      148.32    391.05 o 
  -1  20   5      406.83      462.67    568.79 o 
   0  20   5      179.20      398.95    279.30 o 
   1  20   5     2244.63     1986.73    447.58 o 
   2  20   5      476.86      255.05    265.44 o 
   3  20   5     3740.75     3340.45    580.63 o 
   4  20   5      440.40      345.81    259.35 o 
   5  20   5    10033.86    10902.10   1036.21 o 
   6  20   5     3927.78     3864.07    592.05 o 
   7  20   5      235.38      248.85    446.35 o 
   8  20   5     1144.78     1223.28    381.09 o 
   9  20   5    52588.43    54689.17   2138.07 o 
  10  20   5      464.34      782.93    339.44 o 
  11  20   5        1.32      -19.16    280.07 o 
  12  20   5      205.85      449.52    337.33 o 
  13  20   5    11907.34    11044.20   1072.35 o 
  14  20   5       35.73     -172.42    285.70 o 
 -16  21   5      361.89      142.45    246.98 o 
 -15  21   5      100.65     -139.85    254.12 o 
 -14  21   5      106.36      262.13    766.29 o 
 -13  21   5    11246.17    10779.01    958.00 o 
 -12  21   5     4026.30     4304.27    782.09 o 
 -11  21   5    14409.91    14447.01    904.37 o 
 -10  21   5      218.42       73.45    845.29 o 
  -9  21   5    16793.94    15882.02    922.15 o 
  -8  21   5     9388.89    10865.62    845.29 o 
  -7  21   5     8621.15     9021.22    680.52 o 
  -6  21   5     1260.20     1454.42    393.08 o 
  -5  21   5    42322.32    38710.28   3744.56 o 
  -4  21   5     3472.46     3719.87    580.87 o 
  -3  21   5     1984.88     2406.18    496.31 o 
  -2  21   5      693.22     1037.12    365.60 o 
  -1  21   5     1448.46     2212.50    529.29 o 
   0  21   5      648.70      244.67    287.64 o 
   1  21   5      152.11      209.24    462.15 o 
   2  21   5      138.78       76.92    264.65 o 
   3  21   5    15419.29    15540.87   1342.99 o 
   4  21   5     1205.80      824.96    529.29 o 
   5  21   5     6255.01     7639.99    876.53 o 
   6  21   5      266.45      384.59    292.29 o 
   7  21   5    28008.82    30745.59   1538.90 o 
   8  21   5      926.46     1030.91    517.44 o 
   9  21   5      567.17     1186.93    406.85 o 
  10  21   5      636.35      801.58    328.38 o 
  11  21   5    26282.04    29464.85   1978.93 o 
  12  21   5       87.15      343.51    351.55 o 
 -14  22   5      555.52     1329.24   1165.24 o 
 -13  22   5     4896.97     4641.36    975.64 o 
 -12  22   5      703.30     1525.91    325.89 o 
 -11  22   5     1034.91     1946.53    440.88 o 
 -10  22   5     5508.26     4924.41    645.39 o 
  -9  22   5     5463.68     5001.65    698.19 o 
  -8  22   5     1007.37     1641.85    691.24 o 
  -7  22   5     8311.46     9081.12    948.85 o 
  -6  22   5     3555.74     3374.44    566.80 o 
  -5  22   5      875.62      947.99    385.19 o 
  -4  22   5     3968.77     4340.84    670.26 o 
  -3  22   5    13657.92    13029.52   1138.90 o 
  -2  22   5      217.48      233.09    275.15 o 
  -1  22   5     3777.27     2761.55    525.21 o 
   0  22   5     1631.07     1998.61    452.37 o 
   1  22   5     2088.65     2540.28    544.45 o 
   2  22   5     1921.07     1159.23    876.89 o 
   3  22   5     9174.20     7944.32    902.04 o 
   4  22   5       37.09       57.15    418.70 o 
   5  22   5     8548.21     9462.97    993.90 o 
   6  22   5      223.52      382.72    422.65 o 
   7  22   5      241.32      278.84    301.49 o 
   8  22   5      130.51       84.04    505.59 o 
   9  22   5    11590.75    13206.45   1200.97 o 
  10  22   5      107.09      428.89    675.44 o 
 -12  23   5        4.80        7.90    434.50 o 
 -11  23   5      835.49      428.90    354.68 o 
 -10  23   5        0.32     -297.29    314.75 o 
  -9  23   5       30.17      380.74    329.01 o 
  -8  23   5      147.63      469.74    319.42 o 
  -7  23   5     1974.72     1666.68    438.48 o 
  -6  23   5     2350.09     3529.28    817.64 o 
  -5  23   5     2532.06     2043.78    529.29 o 
  -4  23   5      197.97       87.86    297.88 o 
  -3  23   5     9386.65     8382.82    922.97 o 
  -2  23   5     4839.41     6135.55    784.11 o 
  -1  23   5     5632.23     5025.14    726.28 o 
   0  23   5      108.74      665.70    920.34 o 
   1  23   5    19947.59    18412.15   1399.31 o 
   2  23   5     1091.23      967.57    564.84 o 
   3  23   5     1262.69     1435.79    468.54 o 
   4  23   5      186.03      710.11    782.09 o 
   5  23   5     7017.24     6401.93    908.49 o 
   6  23   5       24.16      410.29    346.20 o 
   7  23   5       14.68      -68.80    304.80 o 
   8  23   5       17.52        3.62    584.59 o 
  -9  24   5     1938.43     1273.81   1287.69 o 
  -8  24   5      367.43      730.38    525.34 o 
  -7  24   5       70.98      -95.34    322.48 o 
  -6  24   5     1484.24     2024.55    462.88 o 
  -5  24   5     7019.52     7437.88    888.19 o 
  -4  24   5     1133.74     1699.54    517.44 o 
  -3  24   5       21.49      379.12    564.84 o 
  -2  24   5      765.91      806.09    364.44 o 
  -1  24   5    20395.26    20188.03   1479.52 o 
   0  24   5     1197.21     2128.36    494.16 o 
   1  24   5    10975.83    10361.18   1092.07 o 
   2  24   5      142.48      827.30    359.45 o 
   3  24   5     8228.49     7000.48    902.04 o 
   4  24   5      550.22      189.77    376.78 o 
   5  24   5     2640.31     2505.46    550.21 o 
  -4  25   5      353.52      536.73    371.84 o 
  -3  25   5     8224.63     9612.12   1055.59 o 
  -2  25   5     1597.64      778.14    412.35 o 
  -1  25   5     1303.71      992.04    703.09 o 
   0  25   5      635.20      428.72    422.65 o 
 -28   0   6      284.29     -402.90    268.60 o 
 -27   0   6       63.69      308.10    300.20 o 
 -26   0   6      338.92      481.89    268.60 o 
 -25   0   6     1151.26     2117.18    434.50 o 
 -24   0   6      393.18       86.90    260.70 o 
 -23   0   6      361.78      718.89    292.30 o 
 -22   0   6     5113.65     4858.45    639.89 o 
 -21   0   6    22998.69    20642.48   1169.19 o 
 -20   0   6    43808.31    40573.97   2164.58 o 
 -19   0   6      540.48      513.49    355.50 o 
 -18   0   6    12968.04    11960.47   1200.79 o 
 -17   0   6    40352.45    38117.09   1903.88 o 
 -16   0   6    22788.20    19046.70   1232.39 o 
 -15   0   6     1326.83     1169.19    402.90 o 
 -14   0   6     9974.76     9472.00    932.19 o 
 -13   0   6    16887.29    14717.54    987.49 o 
 -12   0   6    21328.38    19670.79   1113.89 o 
 -11   0   6     7602.66     8840.00    789.99 o 
 -10   0   6      100.43      102.70    173.80 o 
  -9   0   6      706.92      848.00    130.08 o 
  -8   0   6    12666.39    13232.45   1224.49 o 
  -7   0   6     7169.35     6887.03    481.89 o 
  -6   0   6   116651.81   121805.45   2494.07 o 
  -5   0   6    47235.69    47367.89   1161.29 o 
  -4   0   6    80863.63    84134.10   1840.68 o 
  -3   0   6     6702.58     6928.23    355.50 o 
  -2   0   6   131255.23   138272.23   2836.07 o 
  -1   0   6    67604.07    64234.21   1532.58 o 
   0   0   6    86150.65    94490.88   2109.28 o 
   1   0   6     2584.22     2219.88    276.50 o 
   2   0   6   370027.00   385871.41   7307.42 o 
   3   0   6    36395.75    35312.63   1082.29 o 
   4   0   6    48231.12    48592.38   1366.69 o 
   5   0   6     1786.37     1500.98    260.70 o 
   6   0   6    28369.18    26204.02    963.79 o 
   7   0   6      120.90      252.80    165.90 o 
   8   0   6    35032.34    34838.63   1192.89 o 
   9   0   6      192.70      284.40    197.50 o 
  10   0   6     5056.50     3949.96    458.20 o 
  11   0   6     2218.76     1886.71    334.61 o 
  12   0   6     4947.58     4732.72    534.09 o 
  13   0   6     1664.97     1494.65    332.06 o 
  14   0   6    83750.21    76654.10   2207.33 o 
  15   0   6      611.74      790.64    263.70 o 
  16   0   6     1620.89      860.01    624.09 o 
  17   0   6      936.68     1065.49    485.84 o 
  18   0   6    64109.56    55931.41   2915.07 o 
  19   0   6      173.88      987.49    489.79 o 
  20   0   6     2384.09     1840.68    647.79 o 
  21   0   6      161.87      -71.10    434.50 o 
  22   0   6     3199.70     3128.37    821.59 o 
  23   0   6       98.77      158.00    481.89 o 
 -28   1   6      199.50      434.03    283.41 o 
 -27   1   6       49.53      169.30    383.15 o 
 -26   1   6      163.42      325.52    288.35 o 
 -25   1   6     1239.85     1208.93    259.35 o 
 -24   1   6       62.00      383.15    178.75 o 
 -23   1   6     9072.37     8682.49    687.29 o 
 -22   1   6     7453.35     7499.50    644.17 o 
 -21   1   6     2585.84     3037.53    407.53 o 
 -20   1   6     8503.02     6706.36    580.29 o 
 -19   1   6    25592.49    23943.78    911.59 o 
 -18   1   6    32772.50    33068.92   1508.88 o 
 -17   1   6     1189.94      839.61    266.56 o 
 -16   1   6    10780.71     8502.80    677.86 o 
 -15   1   6    14500.05    14649.81    780.55 o 
 -14   1   6     2694.62     2898.52    390.55 o 
 -13   1   6     2239.44     2223.74    325.89 o 
 -12   1   6    40496.06    41824.60   1251.13 o 
 -11   1   6     3206.14     3065.88    175.28 o 
 -10   1   6      900.11     1091.64     98.82 o 
  -9   1   6     2803.81     2780.68    160.90 o 
  -8   1   6      302.34      440.22     83.00 o 
  -7   1   6     3027.64     2627.16    168.86 o 
  -6   1   6    35818.21    35421.51    661.87 o 
  -5   1   6     7738.85     7350.02    446.35 o 
  -4   1   6    46713.15    49152.08    854.45 o 
  -3   1   6    32548.62    32034.07    636.52 o 
  -2   1   6    26545.57    28017.03    586.22 o 
  -1   1   6     5751.27     6039.08    281.72 o 
   0   1   6   146938.08   155532.09   2259.52 o 
   1   1   6    22305.97    22418.68    547.09 o 
   2   1   6     6658.19     6774.62    334.61 o 
   3   1   6     4922.98     4583.01    292.91 o 
   4   1   6    94128.81    95819.39   1718.23 o 
   5   1   6     2323.82     2323.53    229.03 o 
   6   1   6    18378.63    18051.93    544.62 o 
   7   1   6     2460.67     2491.01    292.30 o 
   8   1   6     2648.96     2773.24    264.29 o 
   9   1   6     3747.59     3842.10    317.28 o 
  10   1   6    21628.99    20029.12    859.59 o 
  11   1   6      386.60      397.21    152.91 o 
  12   1   6     8137.17     8358.21    486.12 o 
  13   1   6     1985.74     1874.72    300.77 o 
  14   1   6       90.44      157.70    170.11 o 
  15   1   6     1735.07     1740.94    263.49 o 
  16   1   6    73175.67    67140.29   2191.86 o 
  17   1   6     1404.01     1258.17    241.10 o 
  18   1   6      103.78     -262.26    220.04 o 
  19   1   6      362.60      590.07    454.25 o 
  20   1   6    10280.81     9147.13    966.34 o 
  21   1   6        0.67      -95.34    497.69 o 
  22   1   6     1339.25     2166.31    479.86 o 
  23   1   6        8.51      699.94    371.44 o 
 -27   2   6     3541.30     4501.33    455.03 o 
 -26   2   6     3758.17     3704.88    446.35 o 
 -25   2   6      133.84      169.49    184.09 o 
 -24   2   6     3093.66     3783.18    461.60 o 
 -23   2   6     5662.39     6049.35    595.21 o 
 -22   2   6     9465.58     9361.06    908.49 o 
 -21   2   6      964.53      974.68    351.55 o 
 -20   2   6      795.10      658.06    220.11 o 
 -19   2   6     1229.52     1780.88    304.15 o 
 -18   2   6        3.53      311.45    172.21 o 
 -17   2   6     5075.07     5269.18    457.34 o 
 -16   2   6     3903.35     3775.72    393.06 o 
 -15   2   6     4066.06     3742.65    368.10 o 
 -14   2   6    22322.35    21680.51    889.39 o 
 -13   2   6     9716.41     9290.35    718.89 o 
 -12   2   6     2570.89     2769.38    205.86 o 
 -11   2   6    19485.57    18904.13    601.52 o 
 -10   2   6    39458.81    39532.75    703.35 o 
  -9   2   6      299.97      353.22     71.29 o 
  -8   2   6    71604.83    76700.84   1193.80 o 
  -7   2   6    58649.01    57687.49    956.04 o 
  -6   2   6    16491.93    16622.21    662.70 o 
  -5   2   6     7669.04     7269.70    259.14 o 
  -4   2   6    53751.89    55489.79    937.17 o 
  -3   2   6     5022.14     5054.37    243.29 o 
  -2   2   6    51586.09    56251.15    968.91 o 
  -1   2   6    13742.98    13612.74    395.67 o 
   0   2   6     1813.64     1885.15    144.39 o 
   1   2   6    11048.10    10414.29    309.64 o 
   2   2   6    14912.59    15501.90    584.30 o 
   3   2   6      652.55      737.43    129.32 o 
   4   2   6    54886.26    54371.73   1044.72 o 
   5   2   6    10407.46    10122.80    418.68 o 
   6   2   6     3032.41     3100.25    260.72 o 
   7   2   6     1288.36     1298.28    186.84 o 
   8   2   6    43943.81    42945.08    963.34 o 
   9   2   6     4830.31     4650.48    350.43 o 
  10   2   6       79.17      152.67    129.17 o 
  11   2   6     1877.93     1921.35    242.54 o 
  12   2   6    24998.44    23426.98    788.62 o 
  13   2   6      190.74      414.21    163.63 o 
  14   2   6       74.14      281.24    167.57 o 
  15   2   6      507.17      429.10    211.45 o 
  16   2   6     4315.77     3997.52    388.72 o 
  17   2   6     3054.54     2828.96    439.23 o 
  18   2   6      113.85      302.04    296.94 o 
  19   2   6      506.90      381.52    330.65 o 
  20   2   6      601.46      646.71    325.03 o 
  21   2   6        9.22      361.30    315.58 o 
  22   2   6       20.48       98.78    329.53 o 
  23   2   6      325.43      952.92    454.25 o 
 -27   3   6      693.03     1139.77    261.83 o 
 -26   3   6     1709.44     2148.16    323.90 o 
 -25   3   6     5777.41     5824.86    600.60 o 
 -24   3   6     7975.06     7829.10    685.43 o 
 -23   3   6     2422.99     2502.83    726.79 o 
 -22   3   6      311.67      452.45    210.69 o 
 -21   3   6     4451.16     4231.31    631.99 o 
 -20   3   6     5229.19     5671.37    538.26 o 
 -19   3   6     5485.56     6061.72    655.69 o 
 -18   3   6      179.45     -144.03    149.06 o 
 -17   3   6      184.90      342.33    168.05 o 
 -16   3   6     2492.16     2786.17    442.40 o 
 -15   3   6      371.63      410.42    161.47 o 
 -14   3   6     8474.99     9324.74    336.25 o 
 -13   3   6    26224.15    26364.41    618.19 o 
 -12   3   6    23720.09    23759.81    631.97 o 
 -11   3   6      331.63      288.36     61.68 o 
 -10   3   6    90146.24    89986.84   1377.68 o 
  -9   3   6    67931.23    66241.60   1200.82 o 
  -8   3   6   113505.09   114066.27   1535.51 o 
  -7   3   6     5884.05     6238.48    239.62 o 
  -6   3   6    62709.31    62597.52   1479.98 o 
  -5   3   6    22270.52    20408.27    624.86 o 
  -4   3   6    19543.69    20671.10    427.73 o 
  -3   3   6     3853.45     3697.75    192.90 o 
  -2   3   6    46155.25    50014.04    792.92 o 
  -1   3   6     1271.87     1264.88    121.24 o 
   0   3   6      359.59      521.01     86.58 o 
   1   3   6      601.07      702.74     95.14 o 
   2   3   6    29187.37    28262.60    541.34 o 
   3   3   6    12344.01    11212.04    442.68 o 
   4   3   6    15681.64    16994.58    927.73 o 
   5   3   6     2511.38     1904.74    204.54 o 
   6   3   6   276865.97   280202.53   3965.19 o 
   7   3   6     8964.54     8677.45    440.91 o 
   8   3   6    14035.19    14199.01    522.38 o 
   9   3   6     3929.53     4074.67    431.59 o 
  10   3   6    67056.84    68102.97   1363.28 o 
  11   3   6     1832.04     2057.26    298.70 o 
  12   3   6       23.52      250.70    149.17 o 
  13   3   6      614.43      557.92    232.05 o 
  14   3   6    20584.31    21645.22    990.47 o 
  15   3   6       67.36      107.24    155.14 o 
  16   3   6    11481.00    11455.06    617.24 o 
  17   3   6      384.98      231.32    184.29 o 
  18   3   6      278.17      141.17    273.96 o 
  19   3   6      455.72      238.07    450.30 o 
  20   3   6       29.58      269.32    276.47 o 
  21   3   6      177.67      158.41    257.97 o 
  22   3   6     8666.21     8570.48   1362.74 o 
  23   3   6        0.71     -323.48    312.62 o 
 -27   4   6     5694.57     7242.56    845.29 o 
 -26   4   6     4471.68     4511.28    635.94 o 
 -25   4   6      986.23     1125.89    319.95 o 
 -24   4   6     2000.45     2685.71    402.90 o 
 -23   4   6     7668.87     7486.06   1046.74 o 
 -22   4   6    14522.13    14700.77    892.90 o 
 -21   4   6       35.37      226.50    211.83 o 
 -20   4   6      658.25      833.72    264.65 o 
 -19   4   6      770.92      792.06    236.59 o 
 -18   4   6      536.64      456.14    351.55 o 
 -17   4   6       97.74      108.44    149.92 o 
 -16   4   6        6.69       32.21    150.10 o 
 -15   4   6     7141.56     6317.45    477.85 o 
 -14   4   6     4346.19     4440.32    253.81 o 
 -13   4   6      205.35      390.21    147.83 o 
 -12   4   6    19351.33    18673.41    405.47 o 
 -11   4   6    17018.36    16056.77    374.62 o 
 -10   4   6    19034.34    18162.77    500.68 o 
  -9   4   6       26.08       65.20     77.73 o 
  -8   4   6    69572.88    70876.70   1164.08 o 
  -7   4   6    19862.81    18132.30    400.86 o 
  -6   4   6    74592.35    80636.86   1154.15 o 
  -5   4   6      647.94      701.78     89.82 o 
  -4   4   6     7736.15     6916.49    250.86 o 
  -3   4   6     3306.05     3397.93    183.24 o 
  -2   4   6     9916.17    10419.26    289.36 o 
  -1   4   6     2329.00     2596.90    191.56 o 
   0   4   6     9548.64     9718.29    289.01 o 
   1   4   6      911.03     1022.65    118.59 o 
   2   4   6       65.27      155.80     92.70 o 
   3   4   6        0.04      -10.54     81.45 o 
   4   4   6    27078.08    25458.16    643.78 o 
   5   4   6    12508.53    12022.50    441.28 o 
   6   4   6     5609.06     5426.92    353.27 o 
   7   4   6      217.41      147.31    158.93 o 
   8   4   6    76730.06    76622.17   1440.51 o 
   9   4   6     1390.11     1654.44    226.22 o 
  10   4   6     1610.16     1670.95    233.51 o 
  11   4   6     3671.91     3685.02    336.48 o 
  12   4   6    45399.93    44475.57   1071.62 o 
  13   4   6     1034.02     1377.48    224.66 o 
  14   4   6       58.01      180.47    161.32 o 
  15   4   6      225.21      124.31    159.23 o 
  16   4   6      886.38      968.09    214.39 o 
  17   4   6       17.30       68.19    161.45 o 
  18   4   6     1108.88     1046.16    285.92 o 
  19   4   6       44.80      253.52    274.44 o 
  20   4   6     6149.15     6852.84    851.75 o 
  21   4   6      763.42      748.02    473.99 o 
  22   4   6       26.28      -20.10    552.99 o 
  23   4   6       30.65      639.09    552.99 o 
 -27   5   6      694.08      867.17    282.66 o 
 -26   5   6      287.79      289.12    242.53 o 
 -25   5   6     1232.15     1140.15    312.05 o 
 -24   5   6        3.23      340.06    323.90 o 
 -23   5   6     2737.52     3080.74    683.34 o 
 -22   5   6     2569.77     2770.82    393.57 o 
 -21   5   6     4322.66     3592.24    440.36 o 
 -20   5   6      697.94      503.45    208.14 o 
 -19   5   6    10978.54    10853.14    708.54 o 
 -18   5   6      875.36      970.14    237.96 o 
 -17   5   6      957.04      998.43    379.20 o 
 -16   5   6    13217.14    11407.38    801.84 o 
 -15   5   6     1653.74     1326.98    343.65 o 
 -14   5   6     1648.30     2049.65    248.49 o 
 -13   5   6     4660.29     4186.06    187.00 o 
 -12   5   6     3893.93     4573.97    209.54 o 
 -11   5   6      152.67      317.18     82.00 o 
 -10   5   6    19126.67    19312.11    717.99 o 
  -9   5   6        5.10      119.82     77.89 o 
  -8   5   6        1.12      183.34     67.58 o 
  -7   5   6      466.53      408.90     81.55 o 
  -6   5   6    14121.28    15342.20    360.66 o 
  -5   5   6     1099.44     1058.96    106.80 o 
  -4   5   6       20.64      177.22     57.66 o 
  -3   5   6       16.62       83.91     53.85 o 
  -2   5   6       32.38      255.74     87.80 o 
  -1   5   6      394.86      384.16     78.05 o 
   0   5   6    11796.13    12071.89    498.29 o 
   1   5   6     8918.84     8414.91    342.31 o 
   2   5   6     9529.22     9793.26    384.63 o 
   3   5   6     3137.11     3448.70    259.76 o 
   4   5   6    42962.84    44261.42   1162.33 o 
   5   5   6     6026.63     6523.94    797.28 o 
   6   5   6     3158.99     3252.38    300.35 o 
   7   5   6      873.33      820.32    169.65 o 
   8   5   6       44.21      265.20    136.73 o 
   9   5   6        6.31        1.34    118.73 o 
  10   5   6     2320.79     2474.79    278.17 o 
  11   5   6        0.10      125.46    145.46 o 
  12   5   6     5874.05     6495.59    574.93 o 
  13   5   6      933.83      875.21    200.86 o 
  14   5   6     8997.40     8918.59    544.32 o 
  15   5   6      659.39      602.43    193.86 o 
  16   5   6    13773.22    13513.09    675.94 o 
  17   5   6       13.39      313.51    170.35 o 
  18   5   6      237.60      256.49    261.55 o 
  19   5   6      120.21      -49.70    265.35 o 
  20   5   6     7017.87     6016.37    787.64 o 
  21   5   6       41.34      409.73    683.34 o 
  22   5   6      126.32      376.44    351.39 o 
  23   5   6       34.79      894.13    412.35 o 
 -27   6   6     1597.07     2221.79    519.42 o 
 -26   6   6      788.88      736.21    246.59 o 
 -25   6   6     1482.90     1513.54    322.48 o 
 -24   6   6        0.56     -218.04    206.75 o 
 -23   6   6      144.93      263.52    355.50 o 
 -22   6   6     4013.07     3455.22    438.35 o 
 -21   6   6    10136.22     9431.16    708.54 o 
 -20   6   6     2244.23     2885.79    430.55 o 
 -19   6   6      321.91      341.37    178.08 o 
 -18   6   6    10797.92    11054.51    692.18 o 
 -17   6   6     7166.79     6652.17    536.31 o 
 -16   6   6    18864.49    17839.89   1066.49 o 
 -15   6   6      812.82      922.46    210.69 o 
 -14   6   6     1026.53     1247.41    175.80 o 
 -13   6   6     7619.98     7811.35    297.53 o 
 -12   6   6    31292.66    31248.85    619.40 o 
 -11   6   6     3435.25     3589.75    210.48 o 
 -10   6   6     1778.04     1740.34    153.99 o 
  -9   6   6      995.59     1227.34    126.62 o 
  -8   6   6    18301.92    18044.72    414.66 o 
  -7   6   6     8096.79     7615.75    260.41 o 
  -6   6   6    57315.95    59749.42    926.87 o 
  -5   6   6    12566.43    12768.71    376.28 o 
  -4   6   6      924.73     1103.56    151.30 o 
  -3   6   6     5744.89     5449.91    210.47 o 
  -2   6   6    68196.63    71549.12   1171.04 o 
  -1   6   6     6525.63     6639.68    253.71 o 
   0   6   6    29192.04    30085.70    701.58 o 
   1   6   6      750.94      693.90    169.14 o 
   2   6   6    31829.96    29306.66    681.44 o 
   3   6   6     5539.22     5322.31    322.44 o 
   4   6   6    41137.19    39256.77   1101.83 o 
   5   6   6      348.88      340.27    124.62 o 
   6   6   6    16173.05    15007.13    511.06 o 
   7   6   6      747.06      760.39    182.95 o 
   8   6   6    21927.79    21760.19    660.47 o 
   9   6   6     1446.06     1648.03    233.78 o 
  10   6   6     1980.97     2379.60    276.98 o 
  11   6   6      195.53      299.98    156.78 o 
  12   6   6     7025.91     7340.61    484.94 o 
  13   6   6      988.72      987.53    210.25 o 
  14   6   6    22736.63    23229.42    838.78 o 
  15   6   6       26.21      -61.63    138.24 o 
  16   6   6        7.18      302.83    177.28 o 
  17   6   6        4.96       11.37    163.63 o 
  18   6   6    22454.84    20106.08   1435.81 o 
  19   6   6      120.45      458.64    485.84 o 
  20   6   6       82.69      388.18    326.75 o 
  21   6   6        9.44       31.13    283.41 o 
  22   6   6     4326.63     4522.21    706.49 o 
 -26   7   6        3.52      249.50    316.82 o 
 -25   7   6     4402.87     3634.19    620.14 o 
 -24   7   6     4394.01     5069.33    533.09 o 
 -23   7   6     2674.37     3350.01   1050.69 o 
 -22   7   6      494.02      403.86    252.80 o 
 -21   7   6     2306.18     2244.93    513.49 o 
 -20   7   6     5715.75     5590.83    535.93 o 
 -19   7   6     1427.64     1382.34    276.93 o 
 -18   7   6     5784.50     4933.98    809.74 o 
 -17   7   6        0.06      102.07    168.05 o 
 -16   7   6      210.37      543.04    197.04 o 
 -15   7   6    12582.60    12137.84    477.39 o 
 -14   7   6    16056.25    15121.55    696.14 o 
 -13   7   6     6701.25     6690.46    391.21 o 
 -12   7   6      271.43      317.07     95.17 o 
 -11   7   6     3956.18     4358.74    241.13 o 
 -10   7   6    17331.72    17756.09    524.40 o 
  -9   7   6     2635.91     2495.62    176.86 o 
  -8   7   6    25365.81    24313.51    825.45 o 
  -7   7   6     2570.45     2386.73    153.50 o 
  -6   7   6     6375.25     7314.28    242.48 o 
  -5   7   6      464.78      344.50    106.39 o 
  -4   7   6    14912.20    13553.31    317.39 o 
  -3   7   6     9373.91     9481.11    264.77 o 
  -2   7   6     5681.19     5895.82    226.95 o 
  -1   7   6     5371.44     5201.06    256.56 o 
   0   7   6    46825.10    46690.45   1447.26 o 
   1   7   6     1356.79     1344.09    158.23 o 
   2   7   6     2238.94     1795.74    189.33 o 
   3   7   6       19.26      264.80     98.28 o 
   4   7   6     4902.00     4446.09    316.43 o 
   5   7   6       29.22       89.14    109.83 o 
   6   7   6    29502.78    30641.43    778.44 o 
   7   7   6      733.79      977.31    179.97 o 
   8   7   6     3157.70     2840.60    302.72 o 
   9   7   6        5.08      161.46    130.35 o 
  10   7   6    12299.54    12380.61    584.70 o 
  11   7   6      254.30      251.34    187.72 o 
  12   7   6      289.05      492.63    160.97 o 
  13   7   6        7.05       75.85    148.61 o 
  14   7   6    12577.02    14445.67    683.50 o 
  15   7   6        8.17       69.67    155.14 o 
  16   7   6     9142.41     9603.88    657.87 o 
  17   7   6      227.57      126.00    234.52 o 
  18   7   6     1138.04     2250.76    343.07 o 
  19   7   6       32.19      448.55    313.80 o 
  20   7   6     7338.90     7458.08    860.04 o 
  21   7   6      204.32      205.00    333.91 o 
  22   7   6     2440.35     2719.47    825.54 o 
 -26   8   6        6.49     -535.96    371.30 o 
 -25   8   6      437.54     1002.02    734.69 o 
 -24   8   6     1547.42     1476.38    393.55 o 
 -23   8   6     1517.63     1899.34    430.32 o 
 -22   8   6     3108.80     3722.53    613.25 o 
 -21   8   6      406.57      364.20    208.96 o 
 -20   8   6      317.77      368.97    208.06 o 
 -19   8   6       33.33      230.21    185.36 o 
 -18   8   6     6260.55     6180.67    758.39 o 
 -17   8   6        2.21      277.17    176.83 o 
 -16   8   6     1439.23     1546.05    265.25 o 
 -15   8   6     1060.51     1195.12    202.44 o 
 -14   8   6       89.62      123.28    120.38 o 
 -13   8   6      472.09      636.39    112.22 o 
 -12   8   6      232.19      317.97    101.62 o 
 -11   8   6        1.70       40.97    104.62 o 
 -10   8   6     1225.76     1568.85    153.59 o 
  -9   8   6      438.14      391.91     88.76 o 
  -8   8   6      125.39      258.63    127.99 o 
  -7   8   6      828.48      993.99    177.22 o 
  -6   8   6       66.82      182.97     99.93 o 
  -5   8   6      355.83      358.05    113.66 o 
  -4   8   6     2171.39     2530.11    233.23 o 
  -3   8   6      330.58      503.38    125.94 o 
  -2   8   6      874.77     1350.56    165.24 o 
  -1   8   6     2736.32     2812.15    271.80 o 
   0   8   6    14522.05    13835.59    412.02 o 
   1   8   6      118.56      293.68    105.81 o 
   2   8   6     4771.77     5089.78    312.31 o 
   3   8   6     2341.06     2455.41    333.65 o 
   4   8   6      103.33       89.78     98.12 o 
   5   8   6     3675.47     3723.23    300.43 o 
   6   8   6    21601.24    21965.70    749.47 o 
   7   8   6       96.23      233.50    132.13 o 
   8   8   6      120.06      153.21    226.43 o 
   9   8   6        2.70       15.80    124.66 o 
  10   8   6     8044.38     9275.72    538.41 o 
  11   8   6      241.55      440.30    222.07 o 
  12   8   6    12444.58    13246.53    641.07 o 
  13   8   6      301.83      663.71    199.21 o 
  14   8   6     5870.47     5899.04    640.02 o 
  15   8   6        4.12       25.95    152.34 o 
  16   8   6      801.22     1159.81    376.48 o 
  17   8   6       38.20      175.40    173.66 o 
  18   8   6     1137.09     1365.20    484.48 o 
  19   8   6        4.18      456.99    309.99 o 
  20   8   6     3755.66     4575.41   1248.19 o 
  21   8   6      229.30       38.21    273.03 o 
  22   8   6        9.52       60.55    364.32 o 
 -26   9   6      616.96     1293.35    402.66 o 
 -25   9   6       73.43      -39.50    339.70 o 
 -24   9   6     1449.76     1818.75    556.94 o 
 -23   9   6     1889.48     1611.48    436.53 o 
 -22   9   6      833.89      920.78    470.05 o 
 -21   9   6      106.82      169.31    245.03 o 
 -20   9   6     6847.57     7144.98    807.06 o 
 -19   9   6     2863.75     3114.86   1038.84 o 
 -18   9   6    12788.71    13083.61    698.16 o 
 -17   9   6     2224.52     1802.35    276.27 o 
 -16   9   6     9074.40     8504.34    584.34 o 
 -15   9   6     8998.06     9644.60    481.98 o 
 -14   9   6    34222.93    35110.90   1174.07 o 
 -13   9   6     2905.76     3135.64    230.36 o 
 -12   9   6     1998.47     2562.56    206.86 o 
 -11   9   6     3812.00     4050.44    250.03 o 
 -10   9   6    11518.06    11407.16    361.07 o 
  -9   9   6     3245.62     3218.32    214.85 o 
  -8   9   6     5285.18     5640.07    358.46 o 
  -7   9   6      140.19      229.44    117.23 o 
  -6   9   6     1007.28      814.94    152.91 o 
  -5   9   6       32.26      181.74    118.98 o 
  -4   9   6    61749.10    61839.06   1204.82 o 
  -3   9   6    15928.20    15262.65    508.50 o 
  -2   9   6    13039.83    13502.71    547.05 o 
  -1   9   6      714.14      906.40    217.36 o 
   0   9   6    80775.02    80167.52   1369.49 o 
   1   9   6    15338.55    14327.32    472.22 o 
   2   9   6    12970.77    13500.55    448.09 o 
   3   9   6        2.10        1.78    100.13 o 
   4   9   6    50935.15    50101.84   1076.39 o 
   5   9   6     4164.20     4727.62    337.44 o 
   6   9   6     6361.52     6275.66    488.59 o 
   7   9   6      602.35      848.20    168.09 o 
   8   9   6     1313.43     1589.31    226.40 o 
   9   9   6      294.39      414.03    148.40 o 
  10   9   6     7209.20     7501.78    486.67 o 
  11   9   6     1691.04     1327.88    228.60 o 
  12   9   6    15553.78    16284.15    710.79 o 
  13   9   6      719.49      787.41    211.29 o 
  14   9   6      642.08      813.19    202.95 o 
  15   9   6        1.19     -156.05    158.94 o 
  16   9   6    25661.61    25230.57    852.76 o 
  17   9   6        1.21      230.00    174.84 o 
  18   9   6     2106.51     1905.54    588.79 o 
  19   9   6      459.45      480.91    628.04 o 
  20   9   6    14683.31    15405.08   1253.62 o 
  21   9   6       48.90      -59.25    327.85 o 
 -25  10   6     1423.18     1947.59    457.14 o 
 -24  10   6      218.37      147.24   1023.04 o 
 -23  10   6      295.23      605.08    315.58 o 
 -22  10   6     5427.00     4830.05    702.92 o 
 -21  10   6     3998.29     4995.96    699.60 o 
 -20  10   6     9140.24     8993.97    923.88 o 
 -19  10   6     1886.40     2242.45    545.09 o 
 -18  10   6     1041.98     1555.31    398.95 o 
 -17  10   6    13625.30    13827.42   1063.87 o 
 -16  10   6    28018.44    28210.71   1305.39 o 
 -15  10   6     9039.12     8425.48    567.71 o 
 -14  10   6     7958.86     7488.65    541.80 o 
 -13  10   6    21442.09    20592.48   1199.76 o 
 -12  10   6    14479.16    14099.17    537.54 o 
 -11  10   6      135.89      116.12     82.49 o 
 -10  10   6     6388.90     6437.38    265.21 o 
  -9  10   6     3420.08     3458.36    168.49 o 
  -8  10   6     2806.90     3221.73    288.32 o 
  -7  10   6     3518.77     3650.25    335.05 o 
  -6  10   6    12471.82    11462.33    486.15 o 
  -5  10   6     7201.98     6455.29    390.86 o 
  -4  10   6    19662.83    18917.78    595.94 o 
  -3  10   6     1880.88     1860.09    253.96 o 
  -2  10   6   107369.91   104722.68   2080.53 o 
  -1  10   6    25839.89    23235.93    551.44 o 
   0  10   6     3629.05     3481.09    253.89 o 
   1  10   6     3440.70     3477.39    294.54 o 
   2  10   6    94766.91    95630.50   1636.74 o 
   3  10   6    13731.62    13334.31    627.33 o 
   4  10   6    12820.39    12120.44    629.83 o 
   5  10   6     1095.14     1008.15    192.51 o 
   6  10   6     1962.27     2083.81    245.31 o 
   7  10   6      523.95      644.14    160.88 o 
   8  10   6     2695.61     2679.96    282.48 o 
   9  10   6      954.99      896.23    195.38 o 
  10  10   6     6093.27     6091.77    442.60 o 
  11  10   6       88.48       29.49    147.95 o 
  12  10   6     5430.69     5718.11    444.69 o 
  13  10   6      506.70      610.06    197.20 o 
  14  10   6    15840.31    16667.55    761.69 o 
  15  10   6      165.64      443.09    188.27 o 
  16  10   6       83.71      347.04    185.68 o 
  17  10   6      187.95      110.05    210.13 o 
  18  10   6    25879.06    28375.94   1418.03 o 
  19  10   6        2.52       56.07    284.23 o 
  20  10   6      249.15      754.85    643.84 o 
  21  10   6       33.81      640.40    345.80 o 
 -25  11   6      105.22      -39.87    298.82 o 
 -24  11   6     1717.22     1560.21    404.96 o 
 -23  11   6      143.23      274.18    312.05 o 
 -22  11   6      850.30     1482.40    758.39 o 
 -21  11   6     2444.71     2253.67    480.27 o 
 -20  11   6       24.65      103.04    258.12 o 
 -19  11   6      473.34      723.63    568.79 o 
 -18  11   6     5146.10     5484.32    719.77 o 
 -17  11   6      268.87      574.28    263.18 o 
 -16  11   6      268.49      312.05    251.37 o 
 -15  11   6    15821.27    15424.54    803.45 o 
 -14  11   6     3953.98     3784.59    406.12 o 
 -13  11   6     1064.45     1213.61    193.09 o 
 -12  11   6    30904.95    29076.67    792.26 o 
 -11  11   6     9077.04     8765.46    721.65 o 
 -10  11   6     1060.12     1515.93    210.15 o 
  -9  11   6    18440.70    18318.81    603.83 o 
  -8  11   6     1453.85     1682.84    242.10 o 
  -7  11   6     1877.12     2140.24    294.35 o 
  -6  11   6    35222.11    33363.28    850.73 o 
  -5  11   6      504.18      420.48    163.64 o 
  -4  11   6     1158.83     1144.08    215.39 o 
  -3  11   6    11067.84    10185.17    571.42 o 
  -2  11   6    29789.74    27787.30    869.44 o 
  -1  11   6      947.31      943.76     95.06 o 
   0  11   6    42816.37    40672.21   1635.91 o 
   1  11   6     7081.28     6575.14    320.94 o 
   2  11   6      538.17      517.07    133.52 o 
   3  11   6    11829.98    10625.52    478.57 o 
   4  11   6    22723.29    22165.23   1231.26 o 
   5  11   6        8.38      -87.01    111.72 o 
   6  11   6      552.13      706.02    181.31 o 
   7  11   6      460.54      313.38    191.17 o 
   8  11   6     7857.94     8188.46    604.18 o 
   9  11   6     1339.64     1739.98    252.76 o 
  10  11   6    21336.15    21560.08    802.25 o 
  11  11   6      413.06      547.37    184.09 o 
  12  11   6     2690.57     3094.40    342.13 o 
  13  11   6      624.27      704.78    237.94 o 
  14  11   6        4.24      -68.40    151.76 o 
  15  11   6      758.88      827.94    212.04 o 
  16  11   6     5730.88     6320.32    496.64 o 
  17  11   6      167.69       17.79    215.91 o 
  18  11   6      386.84      509.10    237.14 o 
  19  11   6       81.71     1018.97    410.80 o 
  20  11   6     4447.30     5538.59    758.72 o 
 -24  12   6      142.30      326.65    295.43 o 
 -23  12   6    11174.96    11283.30   1093.82 o 
 -22  12   6     4244.89     3100.98    549.98 o 
 -21  12   6       17.91      -51.40    220.17 o 
 -20  12   6     2818.71     2170.42    560.89 o 
 -19  12   6       40.99      138.66    242.56 o 
 -18  12   6        7.14      -17.29    235.00 o 
 -17  12   6      944.60     1374.78    596.44 o 
 -16  12   6     1272.08     1599.97    267.61 o 
 -15  12   6     9207.78     8334.33    819.10 o 
 -14  12   6     8842.63     9392.38    782.20 o 
 -13  12   6       35.85      232.09    172.46 o 
 -12  12   6    28074.92    26331.92    772.34 o 
 -11  12   6    13683.67    13416.86    576.47 o 
 -10  12   6    15623.41    15492.45   1085.39 o 
  -9  12   6      477.12      349.25    142.11 o 
  -8  12   6    36063.31    33821.35   1761.05 o 
  -7  12   6    12892.85    11107.78    679.76 o 
  -6  12   6     8374.53     7092.04    499.56 o 
  -5  12   6     1847.11     2041.87    282.29 o 
  -4  12   6    42826.76    41080.84   2456.87 o 
  -3  12   6     6264.29     6131.10    474.84 o 
  -2  12   6     9785.76     9184.11    567.05 o 
  -1  12   6     1937.12     1848.92    277.55 o 
   0  12   6       93.89      160.85    150.38 o 
   1  12   6      139.91      264.69     99.61 o 
   2  12   6     6811.96     7343.18    356.62 o 
   3  12   6      104.59       71.21    107.63 o 
   4  12   6    19037.09    19579.63    741.95 o 
   5  12   6     2773.33     2487.67    265.88 o 
   6  12   6     8836.68     8897.72    495.59 o 
   7  12   6      408.51      392.23    193.00 o 
   8  12   6    86809.09    86152.12   1675.04 o 
   9  12   6     3197.93     2943.01    325.02 o 
  10  12   6     2260.97     2621.92    311.28 o 
  11  12   6     1495.50     1764.38    270.00 o 
  12  12   6    45932.68    45723.52   1175.91 o 
  13  12   6      118.12      251.60    183.28 o 
  14  12   6     1751.38     1786.35    278.53 o 
  15  12   6       15.57      108.10    177.48 o 
  16  12   6      660.42      885.83    218.21 o 
  17  12   6      777.24      562.18    299.48 o 
  18  12   6        8.41      438.31    239.91 o 
  19  12   6        0.33      119.53    297.88 o 
  20  12   6     3205.17     3916.59    630.91 o 
 -24  13   6     7318.69     6163.72    822.80 o 
 -23  13   6      642.06      470.30    371.30 o 
 -22  13   6     1903.34     2070.31    699.14 o 
 -21  13   6     6961.67     6541.06    830.30 o 
 -20  13   6     4581.76     4846.75    703.58 o 
 -19  13   6     2637.02     2447.64    483.17 o 
 -18  13   6     1229.74     1149.41    335.16 o 
 -17  13   6      156.33      174.97    245.60 o 
 -16  13   6     3738.57     4161.33    441.59 o 
 -15  13   6      188.29      676.96    215.76 o 
 -14  13   6    20936.03    18967.46   1057.69 o 
 -13  13   6    30519.19    29743.04   1004.00 o 
 -12  13   6    15706.97    14058.24   1662.93 o 
 -11  13   6       81.52      277.68    152.48 o 
 -10  13   6    28614.62    27470.95    833.10 o 
  -9  13   6    23140.47    21553.53    878.27 o 
  -8  13   6    12572.53    11864.51    643.03 o 
  -7  13   6      121.25      231.64    149.39 o 
  -6  13   6    71151.54    67948.55   1597.00 o 
  -5  13   6     9111.94     8197.06    548.87 o 
  -4  13   6    28626.88    25648.55   1832.78 o 
  -3  13   6      639.37      511.15    205.37 o 
  -2  13   6     1366.93     1183.37    372.02 o 
  -1  13   6     2593.04     2334.33    317.30 o 
   0  13   6     2179.24     2655.52    337.96 o 
   1  13   6        4.78       31.19    151.76 o 
   2  13   6     1755.26     1596.17    272.99 o 
   3  13   6     2960.88     3076.58    421.65 o 
   4  13   6    15346.38    14064.33    547.72 o 
   5  13   6        4.30      231.42    180.07 o 
   6  13   6    67200.30    66430.59   1374.12 o 
   7  13   6     7748.37     8222.80    496.38 o 
   8  13   6      355.92      593.72    170.97 o 
   9  13   6     4123.75     4153.76    376.44 o 
  10  13   6    82792.80    81769.70   1684.88 o 
  11  13   6      571.20      560.87    202.62 o 
  12  13   6      866.19     1202.56    239.11 o 
  13  13   6     3295.49     3330.96    357.64 o 
  14  13   6    10661.22    11331.55    677.52 o 
  15  13   6       33.12      -12.19    184.17 o 
  16  13   6     1450.22     1821.27    282.22 o 
  17  13   6      693.47      380.02    246.32 o 
  18  13   6     1374.32     1215.03    305.12 o 
  19  13   6      247.57      100.43    426.60 o 
 -23  14   6     4418.11     3429.66    594.74 o 
 -22  14   6     3758.39     4177.77    662.49 o 
 -21  14   6      662.19      294.29    303.70 o 
 -20  14   6     3686.41     3807.39    622.38 o 
 -19  14   6     1353.10     1378.76    372.27 o 
 -18  14   6     1068.51     1540.71    588.54 o 
 -17  14   6     3540.87     3258.28    558.27 o 
 -16  14   6     3469.51     4053.82    437.65 o 
 -15  14   6     2741.62     2429.90    392.12 o 
 -14  14   6     9514.53     7770.09   1473.33 o 
 -13  14   6      263.53      485.68    170.54 o 
 -12  14   6     3373.77     3202.38    335.19 o 
 -11  14   6    18092.78    16711.57   2251.48 o 
 -10  14   6    30307.27    29515.95   1797.23 o 
  -9  14   6     1867.06     2280.87    301.46 o 
  -8  14   6    16813.77    16718.04    702.65 o 
  -7  14   6    14888.30    13380.55    730.74 o 
  -6  14   6     3319.47     3683.70    383.15 o 
  -5  14   6    10128.79     9384.20    606.46 o 
  -4  14   6     7135.94     7371.30   1078.34 o 
  -3  14   6     1778.12     1661.52    317.14 o 
  -2  14   6    14511.06    14422.98    701.34 o 
  -1  14   6     5010.76     5239.42    466.73 o 
   0  14   6     1974.95     2229.39    315.21 o 
   1  14   6     2327.25     2272.45    319.81 o 
   2  14   6    15222.12    15015.61    769.61 o 
   3  14   6       16.20      -50.16    145.28 o 
   4  14   6    10503.89    10315.24    945.43 o 
   5  14   6     9766.42     8652.83    628.23 o 
   6  14   6     2313.83     2477.81    414.58 o 
   7  14   6     3023.63     3100.54    352.81 o 
   8  14   6    24725.06    24037.97   1256.52 o 
   9  14   6      393.36      333.79    170.35 o 
  10  14   6     1291.56     1653.58    304.10 o 
  11  14   6     2281.24     2060.07    293.14 o 
  12  14   6     8337.61     9734.13    632.75 o 
  13  14   6       12.40     -224.11    167.28 o 
  14  14   6     1944.40     2674.24    333.20 o 
  15  14   6      697.71      725.40    292.01 o 
  16  14   6      420.85      791.59    331.06 o 
  17  14   6      694.36      935.05    264.85 o 
  18  14   6      986.44      761.35    456.89 o 
  19  14   6      242.55      601.34    418.70 o 
 -22  15   6     2743.02     2289.60    517.91 o 
 -21  15   6      803.93      713.65    365.60 o 
 -20  15   6     1975.44     1438.62    604.34 o 
 -19  15   6     8433.47     9164.07    972.48 o 
 -18  15   6     6672.46     5708.33    764.32 o 
 -17  15   6      187.18      268.86    247.41 o 
 -16  15   6    13286.77    13752.18   1133.80 o 
 -15  15   6    10627.34    10311.24    843.96 o 
 -14  15   6    13085.46    12740.70    935.27 o 
 -13  15   6      133.88      304.76    244.90 o 
 -12  15   6     8633.90     7846.48    584.57 o 
 -11  15   6     4417.64     4457.59    431.07 o 
 -10  15   6     1615.09     1774.28    287.85 o 
  -9  15   6     5116.14     4950.71    473.99 o 
  -8  15   6     5067.82     4804.40    455.80 o 
  -7  15   6     2847.68     2734.96    552.99 o 
  -6  15   6     6043.01     6143.85    517.32 o 
  -5  15   6      697.43      591.78    410.80 o 
  -4  15   6    63437.37    59536.84   1523.61 o 
  -3  15   6    23360.47    22465.58   1069.46 o 
  -2  15   6    34273.89    33127.58   1067.05 o 
  -1  15   6     3504.16     3966.45    419.06 o 
   0  15   6    74323.69    72620.17   1757.89 o 
   1  15   6     4147.76     4258.82    442.38 o 
   2  15   6      372.34      298.93    195.80 o 
   3  15   6     2916.00     2572.07    459.14 o 
   4  15   6     7933.59     7985.71    692.41 o 
   5  15   6        5.99      242.78    178.53 o 
   6  15   6     1868.08     2128.26    373.52 o 
   7  15   6      742.42      842.75    230.48 o 
   8  15   6     2009.86     1703.64    354.43 o 
   9  15   6      201.31      224.76    246.81 o 
  10  15   6      333.28      292.97    275.74 o 
  11  15   6       20.77      119.23    283.20 o 
  12  15   6    14658.84    15535.66   1252.10 o 
  13  15   6     1625.17     1388.98    290.15 o 
  14  15   6     2984.26     2707.52    666.10 o 
  15  15   6      459.95      851.77    344.14 o 
  16  15   6     5388.48     6361.85    602.00 o 
  17  15   6       55.29      277.32    243.13 o 
  18  15   6      497.62      704.48    258.00 o 
 -21  16   6     6991.55     6319.93   1145.49 o 
 -20  16   6     3499.55     3080.97    853.19 o 
 -19  16   6       51.81     1263.99    458.20 o 
 -18  16   6    11054.77    10459.49   1406.18 o 
 -17  16   6    20381.18    18849.20   1793.28 o 
 -16  16   6    23420.15    21100.67   1848.58 o 
 -15  16   6      116.20      434.34    280.07 o 
 -14  16   6     5536.48     5548.12    654.63 o 
 -13  16   6    13485.78    13154.30    936.14 o 
 -12  16   6     4784.76     5221.11    492.15 o 
 -11  16   6      568.40      476.24    203.09 o 
 -10  16   6     1788.90     1926.82    312.19 o 
  -9  16   6      547.64      824.58    304.15 o 
  -8  16   6     1347.16     1253.95    259.58 o 
  -7  16   6      505.76      488.82    197.04 o 
  -6  16   6     2608.06     2512.76    360.08 o 
  -5  16   6     7041.72     5876.66    963.79 o 
  -4  16   6     5815.95     5521.25    508.13 o 
  -3  16   6     2093.33     2456.66    367.35 o 
  -2  16   6    89302.45    89050.68   2046.47 o 
  -1  16   6    18569.90    18434.16    835.23 o 
   0  16   6    23353.58    21996.74    870.21 o 
   1  16   6     1244.18     1075.52    258.28 o 
   2  16   6    24176.69    22628.07    890.47 o 
   3  16   6     1806.09     1579.79    355.69 o 
   4  16   6      477.91      498.51    219.25 o 
   5  16   6     3004.17     2851.15    407.95 o 
   6  16   6    19943.95    19446.97    956.46 o 
   7  16   6      611.43      911.54    263.52 o 
   8  16   6     3270.33     3923.81    450.25 o 
   9  16   6     1497.42     1510.48    341.13 o 
  10  16   6     3537.51     3544.29    449.20 o 
  11  16   6      793.40      535.88    241.89 o 
  12  16   6     2917.74     4068.46    474.33 o 
  13  16   6      134.10      739.47    259.95 o 
  14  16   6    18074.41    19857.61   1050.05 o 
  15  16   6      484.70      625.38    264.10 o 
  16  16   6      335.51     -318.77    253.75 o 
  17  16   6      207.40      -23.70    339.70 o 
 -21  17   6      178.43     -418.70    410.80 o 
 -20  17   6      946.45     1706.38    592.49 o 
 -19  17   6     7022.47     8287.01   1248.19 o 
 -18  17   6     3208.08     2204.08    703.09 o 
 -17  17   6      583.81      655.69    418.70 o 
 -16  17   6     4114.57     4496.84    580.71 o 
 -15  17   6     5904.69     6078.09    686.48 o 
 -14  17   6     4693.20     5440.63    652.43 o 
 -13  17   6      526.12      460.73    202.65 o 
 -12  17   6     1501.32     2060.30    331.74 o 
 -11  17   6      398.51      229.33    178.14 o 
 -10  17   6      994.75      973.57    257.14 o 
  -9  17   6     1136.32     1083.72    243.97 o 
  -8  17   6       94.37       88.94    308.10 o 
  -7  17   6      803.44      920.88    347.60 o 
  -6  17   6    12427.59    12037.19   1635.28 o 
  -5  17   6      269.95      268.80    196.09 o 
  -4  17   6      705.07      995.57    242.53 o 
  -3  17   6     3155.17     3125.45    387.14 o 
  -2  17   6     3078.04     2777.84    955.89 o 
  -1  17   6     3429.43     3810.20    436.52 o 
   0  17   6    16295.40    15845.35    847.84 o 
   1  17   6     4487.65     3715.96    439.05 o 
   2  17   6     1194.60     1022.97    269.07 o 
   3  17   6     3167.54     2455.01    347.16 o 
   4  17   6    11800.59    11593.13    750.43 o 
   5  17   6       48.39      -58.39    183.51 o 
   6  17   6      606.42      631.55    237.97 o 
   7  17   6      606.59      475.09    228.07 o 
   8  17   6     1505.71     1353.23    289.66 o 
   9  17   6      159.85      239.59    258.21 o 
  10  17   6     3970.78     4534.73    510.36 o 
  11  17   6       24.84       45.15    205.82 o 
  12  17   6     4464.52     5621.95    714.36 o 
  13  17   6      364.11      669.22    255.38 o 
  14  17   6     1006.04     1269.53    356.74 o 
  15  17   6        0.88      -28.84    572.74 o 
  16  17   6    15135.65    16637.22   1785.38 o 
 -19  18   6       13.57       63.20    355.50 o 
 -18  18   6       15.38     -331.80    331.80 o 
 -17  18   6      667.82      387.10    379.20 o 
 -16  18   6     1410.10     1754.11    352.18 o 
 -15  18   6     4854.35     4162.82    576.69 o 
 -14  18   6     2646.08     3416.46    659.64 o 
 -13  18   6      397.98      366.98    387.10 o 
 -12  18   6     7059.73     7081.67    599.08 o 
 -11  18   6     5439.59     5927.42    544.21 o 
 -10  18   6     3375.32     3779.69    433.83 o 
  -9  18   6     1085.48     1129.02    257.14 o 
  -8  18   6     4850.04     6126.04    868.99 o 
  -7  18   6     1981.38     1813.70    402.90 o 
  -6  18   6      796.58     1273.88    279.92 o 
  -5  18   6     1531.46     1448.13    288.56 o 
  -4  18   6     6028.32     5351.42    515.35 o 
  -3  18   6     1980.46     2421.01    360.92 o 
  -2  18   6      197.98      403.12    284.40 o 
  -1  18   6      404.38      206.83    924.29 o 
   0  18   6      457.38      141.51    266.43 o 
   1  18   6      205.46      224.91    201.59 o 
   2  18   6     4977.34     4537.78    704.61 o 
   3  18   6      213.33      264.33    213.43 o 
   4  18   6      754.01     1233.15    456.38 o 
   5  18   6     1385.47     1288.54    400.14 o 
   6  18   6     3643.88     3849.60    462.28 o 
   7  18   6       13.12      490.66    215.07 o 
   8  18   6    25833.42    24358.54    999.65 o 
   9  18   6     1082.14     1250.46    264.99 o 
  10  18   6     4287.66     4634.52    550.52 o 
  11  18   6        1.50      663.88    462.15 o 
  12  18   6    15241.72    17621.64   1410.14 o 
  13  18   6       52.48      524.61    301.03 o 
  14  18   6      148.97      488.15    643.84 o 
  15  18   6       59.67      512.85    309.99 o 
 -18  19   6      101.17      379.20    395.00 o 
 -17  19   6      984.11      450.30    426.60 o 
 -16  19   6      119.74      582.92    284.72 o 
 -15  19   6      599.15      823.20    315.58 o 
 -14  19   6    14987.18    15416.60   1275.84 o 
 -13  19   6     6539.55     6603.87    742.89 o 
 -12  19   6     4514.61     4743.41    483.11 o 
 -11  19   6     1570.56     1604.39    316.97 o 
 -10  19   6     8514.54     8833.49    892.69 o 
  -9  19   6     3746.31     4171.36    473.73 o 
  -8  19   6     3213.81     2998.42    407.27 o 
  -7  19   6       72.71      206.50    217.48 o 
  -6  19   6    11597.35    12165.96    795.54 o 
  -5  19   6     4074.96     4489.08    488.80 o 
  -4  19   6    12135.92    12014.99    776.24 o 
  -3  19   6     1854.57     1890.86    430.55 o 
  -2  19   6      595.67      848.77    249.78 o 
  -1  19   6      782.13      658.70    227.53 o 
   0  19   6    10798.23     9796.00    714.41 o 
   1  19   6        2.50       97.85    198.58 o 
   2  19   6      288.30      -15.43    195.53 o 
   3  19   6      147.92      -68.21    196.25 o 
   4  19   6     3886.58     3800.82    448.09 o 
   5  19   6       46.99      267.05    218.22 o 
   6  19   6    19158.49    18428.15    931.67 o 
   7  19   6     1103.69     2013.35    440.35 o 
   8  19   6       14.26     -413.68    288.35 o 
   9  19   6     1470.43     1445.53    415.46 o 
  10  19   6    25765.81    26954.14   1410.48 o 
  11  19   6      358.61      498.89    309.10 o 
  12  19   6     8799.99     9072.46   1102.04 o 
  13  19   6       68.63      365.07    314.69 o 
  14  19   6     4415.18     3771.77    631.79 o 
 -17  20   6      758.67      213.30    442.40 o 
 -16  20   6     1730.21     2554.90    410.55 o 
 -15  20   6       16.38      363.23    259.71 o 
 -14  20   6      256.80      805.18    284.40 o 
 -13  20   6      448.76     1017.84    323.90 o 
 -12  20   6      169.55      586.99    375.25 o 
 -11  20   6     1233.18     1049.26    359.45 o 
 -10  20   6      863.67      559.08    259.68 o 
  -9  20   6      420.01      597.53    398.95 o 
  -8  20   6    11825.48    12047.45    806.70 o 
  -7  20   6     5684.66     5835.30    559.85 o 
  -6  20   6     6832.42     7436.55    635.23 o 
  -5  20   6     1630.52     1181.55    291.83 o 
  -4  20   6     3690.32     4191.82    849.24 o 
  -3  20   6      894.04      750.54    268.60 o 
  -2  20   6     8084.27     9171.51   1192.89 o 
  -1  20   6       57.31     -259.74    181.70 o 
   0  20   6     3229.95     2525.22    568.79 o 
   1  20   6      513.04      462.74    230.86 o 
   2  20   6      530.38      882.12    261.92 o 
   3  20   6        3.04      324.73    470.05 o 
   4  20   6     3060.94     3731.31    598.93 o 
   5  20   6      139.86      180.77    351.55 o 
   6  20   6      170.36       46.92    269.47 o 
   7  20   6      942.97      920.63    710.99 o 
   8  20   6     8815.54     8344.34    920.89 o 
   9  20   6        4.99       63.43    290.32 o 
  10  20   6     1632.69     1664.95    441.30 o 
  11  20   6       42.77      132.78    280.30 o 
  12  20   6     1725.06     1130.79    560.89 o 
  13  20   6       15.19       -3.50    450.30 o 
 -15  21   6        0.91      292.53    285.70 o 
 -14  21   6      266.18      386.63    281.06 o 
 -13  21   6        4.27     -243.82    244.08 o 
 -12  21   6       26.43     -268.39    201.67 o 
 -11  21   6       28.60      280.32    243.87 o 
 -10  21   6       49.21      534.14    331.80 o 
  -9  21   6       18.52       36.71    284.40 o 
  -8  21   6      529.23      627.41    255.95 o 
  -7  21   6     1379.31     1894.27    422.65 o 
  -6  21   6      133.74     -145.48    206.02 o 
  -5  21   6        1.89       74.26    197.19 o 
  -4  21   6       62.56      764.45    225.61 o 
  -3  21   6      556.27      186.55    280.07 o 
  -2  21   6      555.96      699.44    299.17 o 
  -1  21   6      227.02      182.93    251.19 o 
   0  21   6     4151.83     4056.36    675.44 o 
   1  21   6        7.51     -204.32    264.94 o 
   2  21   6      152.39      263.71    306.63 o 
   3  21   6        9.11      211.27    825.54 o 
   4  21   6       95.82     -154.61    252.80 o 
   5  21   6       52.10      127.23    255.56 o 
   6  21   6      581.79      551.56    337.65 o 
   7  21   6     2050.68     1939.78    695.19 o 
   8  21   6     1448.09     1396.94    422.73 o 
   9  21   6      196.82      230.07    340.20 o 
  10  21   6     2435.25     3913.99    630.93 o 
  11  21   6       61.97      743.28    371.73 o 
 -14  22   6      309.94      568.79    458.20 o 
 -13  22   6      121.38      377.90    391.05 o 
 -12  22   6     5351.77     4439.54    861.09 o 
 -11  22   6     2847.35     3156.83    509.54 o 
 -10  22   6     7186.79     6740.13    631.99 o 
  -9  22   6      457.51      434.57    395.00 o 
  -8  22   6     5583.11     5905.98    734.55 o 
  -7  22   6     6991.06     6563.56    800.42 o 
  -6  22   6     4864.12     5416.96    715.84 o 
  -5  22   6      870.75     1393.41    393.08 o 
  -4  22   6     3754.79     2709.55    936.14 o 
  -3  22   6      730.61      858.70    410.80 o 
  -2  22   6     6163.94     6371.64    792.69 o 
  -1  22   6       38.37      111.60    287.32 o 
   0  22   6     4902.82     5118.19    747.97 o 
   1  22   6       38.77       30.61    359.45 o 
   2  22   6      334.52      548.81    330.65 o 
   3  22   6      103.68      298.94    332.34 o 
   4  22   6    13119.57    13786.95   1209.38 o 
   5  22   6      347.02      267.42    335.16 o 
   6  22   6     1190.80     1058.84    346.20 o 
   7  22   6      961.55     1110.08    397.04 o 
   8  22   6    11434.77    11176.77   1097.77 o 
   9  22   6      407.56      317.60    341.93 o 
 -11  23   6       82.60     -100.14    387.10 o 
 -10  23   6     3669.60     4267.57    614.47 o 
  -9  23   6     7273.59     6833.76    809.98 o 
  -8  23   6     2250.65     2529.37    533.27 o 
  -7  23   6       24.09      181.98    655.69 o 
  -6  23   6    15099.58    14086.94   1195.07 o 
  -5  23   6     2627.57     2332.47    509.54 o 
  -4  23   6     3236.52     2336.10   1204.74 o 
  -3  23   6      557.88     1191.09    356.99 o 
  -2  23   6     1075.06     1432.57   1026.99 o 
  -1  23   6      763.80      774.32    353.89 o 
   0  23   6       69.84      172.33    315.58 o 
   1  23   6        3.16     -427.09    284.73 o 
   2  23   6     5977.37     6128.70    811.90 o 
   3  23   6      281.93      467.90    355.50 o 
   4  23   6      367.67      399.68    301.03 o 
   5  23   6      137.23      359.45    351.92 o 
   6  23   6    10353.29    10734.67   1116.99 o 
   7  23   6      341.08      679.39    362.97 o 
  -8  24   6     1485.46      224.97    361.04 o 
  -7  24   6      749.64      954.31    374.55 o 
  -6  24   6      107.33      837.97    576.69 o 
  -5  24   6      792.32      573.31    679.39 o 
  -4  24   6     4779.02     6122.14    800.42 o 
  -3  24   6      221.74      325.79    608.29 o 
  -2  24   6     1260.34     1778.78    491.51 o 
  -1  24   6     1147.17      995.50    388.20 o 
   0  24   6       94.12      608.86    556.94 o 
   1  24   6        9.70      535.61    916.39 o 
   2  24   6     9087.81     8803.66   1240.29 o 
   3  24   6     1037.74      846.15    485.60 o 
   4  24   6       13.65      281.52    333.79 o 
 -28   1   7       40.11     -234.84    330.24 o 
 -27   1   7      947.27     1396.24    274.44 o 
 -26   1   7       49.39      203.64    200.17 o 
 -25   1   7     2168.54     2303.42    588.54 o 
 -24   1   7     3859.59     4081.07    450.30 o 
 -23   1   7     1505.55     1194.67    299.27 o 
 -22   1   7     4387.00     4609.04    900.59 o 
 -21   1   7     7678.53     7115.31    805.79 o 
 -20   1   7    12872.72    13535.67    801.34 o 
 -19   1   7     6431.97     6611.79    662.99 o 
 -18   1   7      297.07       16.05    178.49 o 
 -17   1   7      543.98      392.36    256.75 o 
 -16   1   7     5364.84     4502.81   1275.84 o 
 -15   1   7     5318.01     5493.93    809.74 o 
 -14   1   7     7587.91     7131.13    947.99 o 
 -13   1   7     3701.43     4380.76    604.34 o 
 -12   1   7     3535.07     3872.91    276.04 o 
 -11   1   7    26516.57    24739.64    829.28 o 
 -10   1   7    11701.60    11550.75    496.91 o 
  -9   1   7    28812.78    29527.37    602.68 o 
  -8   1   7        0.35       41.23     67.94 o 
  -7   1   7    11974.96    12191.31    581.36 o 
  -6   1   7     9856.66     9111.66    387.10 o 
  -5   1   7    69836.91    72369.80   1186.95 o 
  -4   1   7     5225.36     5411.44    270.54 o 
  -3   1   7      861.60      916.08    213.30 o 
  -2   1   7      697.72      671.91    169.85 o 
  -1   1   7    19937.97    18128.96    485.60 o 
   0   1   7    22777.50    22703.82    569.45 o 
   1   1   7    62642.55    66883.94   1197.97 o 
   2   1   7        5.85       81.80     86.45 o 
   3   1   7    28693.57    27153.61    880.84 o 
   4   1   7     2953.16     2849.90    254.12 o 
   5   1   7     7626.49     7174.38    402.90 o 
   6   1   7      292.53      391.13    136.77 o 
   7   1   7      365.01      468.73    172.73 o 
   8   1   7        9.58        7.83    117.44 o 
   9   1   7      156.46      528.10    288.33 o 
  10   1   7      124.19       78.00    134.66 o 
  11   1   7     2615.62     2560.14    292.21 o 
  12   1   7      622.06      724.99    188.32 o 
  13   1   7     6839.64     5944.79    782.96 o 
  14   1   7     1246.36     1529.26    250.57 o 
  15   1   7    41479.91    40938.95   1092.77 o 
  16   1   7     1294.92     1191.53    242.53 o 
  17   1   7     2385.42     2497.97    322.14 o 
  18   1   7       98.08      -80.43    217.52 o 
  19   1   7     3891.83     4142.21    612.54 o 
  20   1   7       87.03      292.03    332.06 o 
  21   1   7       69.41      662.90    347.60 o 
  22   1   7      110.60     1107.88    675.44 o 
 -27   2   7       57.81      129.54    203.83 o 
 -26   2   7      497.21      401.44    212.05 o 
 -25   2   7       19.87      347.69    233.05 o 
 -24   2   7       28.44      115.56    191.71 o 
 -23   2   7     5256.90     4991.17    742.59 o 
 -22   2   7    13614.82    13061.54    841.72 o 
 -21   2   7    12216.58    12275.12    797.20 o 
 -20   2   7      797.15      799.89    552.99 o 
 -19   2   7      460.47      791.84    237.00 o 
 -18   2   7    26319.86    24336.74   1674.78 o 
 -17   2   7     7202.63     8356.16    586.98 o 
 -16   2   7      355.61      566.73    178.41 o 
 -15   2   7     4242.13     4138.29    468.83 o 
 -14   2   7    13941.71    12556.56    746.54 o 
 -13   2   7    22782.41    21971.63   1288.99 o 
 -12   2   7     3247.37     3886.44    258.31 o 
 -11   2   7      180.50      140.31     65.73 o 
 -10   2   7      649.47      884.22    132.07 o 
  -9   2   7     2426.34     2705.81    182.41 o 
  -8   2   7      544.16      416.98     92.29 o 
  -7   2   7    15307.69    15286.33    407.45 o 
  -6   2   7     6354.80     6378.24    476.63 o 
  -5   2   7    25053.54    26865.33    582.80 o 
  -4   2   7     4065.16     4564.54    250.44 o 
  -3   2   7    36775.58    36760.88    800.07 o 
  -2   2   7    11838.41    11352.92    363.35 o 
  -1   2   7    11759.72    11425.82    323.88 o 
   0   2   7     1096.61      952.16    133.41 o 
   1   2   7    72357.98    70999.88   1423.04 o 
   2   2   7    15755.63    14903.09    446.98 o 
   3   2   7    94840.61    94152.09   1354.60 o 
   4   2   7       86.14      265.68    102.52 o 
   5   2   7    22383.90    21855.48   1248.40 o 
   6   2   7       23.65      196.11    116.69 o 
   7   2   7     5751.76     5904.30    391.44 o 
   8   2   7     3873.68     4220.92    340.07 o 
   9   2   7      437.01      469.57    160.96 o 
  10   2   7      731.26      770.36    183.16 o 
  11   2   7     2226.59     2481.00    286.94 o 
  12   2   7     1400.21     1275.37    334.13 o 
  13   2   7    34943.33    34611.89    953.98 o 
  14   2   7     2192.71     2495.44    306.89 o 
  15   2   7     3807.62     4345.58    406.92 o 
  16   2   7      133.92      343.80    193.36 o 
  17   2   7    19889.80    18713.61    765.90 o 
  18   2   7      595.30      559.15    253.67 o 
  19   2   7        8.06      373.12    301.49 o 
  20   2   7      230.20      345.60    287.64 o 
  21   2   7     5040.61     6726.15    821.10 o 
  22   2   7      367.81      770.24    379.85 o 
 -27   3   7      524.22      993.63    240.20 o 
 -26   3   7       51.34     -304.63    203.09 o 
 -25   3   7       18.34       71.48    513.49 o 
 -24   3   7        9.86     -165.90    182.07 o 
 -23   3   7      507.87      342.36    217.58 o 
 -22   3   7     3203.58     2737.12    393.57 o 
 -21   3   7       58.62      388.41    192.85 o 
 -20   3   7     2588.14     2689.38    458.20 o 
 -19   3   7     6938.27     7156.72   1026.99 o 
 -18   3   7     3567.69     3692.29    600.39 o 
 -17   3   7       56.63      156.91    312.05 o 
 -16   3   7    20683.94    19299.87    755.49 o 
 -15   3   7      588.57      525.94    180.31 o 
 -14   3   7      863.71      811.31    185.48 o 
 -13   3   7    31136.76    31022.07    765.51 o 
 -12   3   7     7713.06     7835.61    264.15 o 
 -11   3   7     1456.89     1660.96    134.75 o 
 -10   3   7     8164.79     7869.48    268.41 o 
  -9   3   7       37.21      147.91     87.00 o 
  -8   3   7     4239.76     4231.65    216.46 o 
  -7   3   7    80005.45    83061.95   1210.74 o 
  -6   3   7     6300.87     5795.80    250.92 o 
  -5   3   7      916.45     1127.00    122.01 o 
  -4   3   7    13524.97    13908.67    459.52 o 
  -3   3   7     8927.39     9379.11    291.57 o 
  -2   3   7      701.47      880.06    107.99 o 
  -1   3   7    38551.95    38364.50    688.55 o 
   0   3   7     4521.99     4189.24    222.00 o 
   1   3   7      257.46      124.45     68.07 o 
   2   3   7     3835.78     3535.66    198.14 o 
   3   3   7    10017.68     9351.87    403.76 o 
   4   3   7     1168.67     1196.91    174.73 o 
   5   3   7     9297.42     9545.14    536.74 o 
   6   3   7     4037.58     3954.81    321.41 o 
   7   3   7     5178.68     5403.37    371.76 o 
   8   3   7     1532.13     1841.86    239.36 o 
   9   3   7      419.86      739.55    239.49 o 
  10   3   7      743.81      958.84    189.30 o 
  11   3   7      701.47     1093.31    202.33 o 
  12   3   7      596.11      599.02    188.72 o 
  13   3   7       79.76      197.58    163.64 o 
  14   3   7      648.93      558.02    255.78 o 
  15   3   7    10664.71    10115.56    600.68 o 
  16   3   7     2228.88     2305.19    366.84 o 
  17   3   7     4882.11     4823.01    440.08 o 
  18   3   7        8.89       12.34    191.49 o 
  19   3   7     3219.05     3388.52   1579.98 o 
  20   3   7      669.27     1425.59    421.72 o 
  21   3   7      782.19     1260.01    707.04 o 
  22   3   7      390.90     1085.67    410.55 o 
 -27   4   7     4925.88     5158.33    588.94 o 
 -26   4   7     1228.34     1827.33    556.94 o 
 -25   4   7      605.91      913.61    620.14 o 
 -24   4   7     1956.34     1817.16    353.56 o 
 -23   4   7    13334.46    12739.97   1627.38 o 
 -22   4   7     3784.12     4037.27    762.34 o 
 -21   4   7       15.95     -247.63    165.08 o 
 -20   4   7     2451.58     2156.62    604.34 o 
 -19   4   7     3572.90     4017.45    441.07 o 
 -18   4   7      483.53      508.75    184.05 o 
 -17   4   7       37.31       -5.60    149.92 o 
 -16   4   7      161.68      368.57    159.41 o 
 -15   4   7     6824.12     6632.93    491.01 o 
 -14   4   7     4608.79     4581.96    253.89 o 
 -13   4   7     2496.81     3172.24    302.68 o 
 -12   4   7    20280.52    19536.68    660.97 o 
 -11   4   7    31831.67    29280.92    799.71 o 
 -10   4   7     5742.34     5862.63    245.37 o 
  -9   4   7    53082.09    53874.65    879.26 o 
  -8   4   7    54070.50    52441.23    857.95 o 
  -7   4   7    18888.43    18152.31    421.82 o 
  -6   4   7     6776.41     6630.62    257.44 o 
  -5   4   7    69224.09    67758.39   1032.15 o 
  -4   4   7    14580.96    14264.92    361.10 o 
  -3   4   7     8369.36     8745.46    288.82 o 
  -2   4   7    15223.04    14460.67    369.82 o 
  -1   4   7       38.87      196.99     70.56 o 
   0   4   7      824.46     1129.06    126.69 o 
   1   4   7      268.26      474.09     93.59 o 
   2   4   7       12.95       47.07     83.41 o 
   3   4   7    22599.43    20817.32    848.84 o 
   4   4   7    16447.26    15403.82    530.92 o 
   5   4   7      370.86      487.44    139.65 o 
   6   4   7     1100.49     1171.14    198.78 o 
   7   4   7   109596.56   109808.52   1892.14 o 
   8   4   7     4098.03     4172.99    349.22 o 
   9   4   7      346.58      342.21    151.30 o 
  10   4   7     2689.80     2725.80    299.91 o 
  11   4   7    35854.84    35846.48    950.18 o 
  12   4   7     1512.74     1371.54    259.54 o 
  13   4   7     3308.13     3579.84    362.05 o 
  14   4   7      227.36      351.16    170.44 o 
  15   4   7     9759.84     8823.54    565.73 o 
  16   4   7      446.21      754.44    213.80 o 
  17   4   7      159.07      414.83    205.73 o 
  18   4   7       79.20     -160.81    213.14 o 
  19   4   7      220.49     1247.51    386.73 o 
  20   4   7      103.64       38.25    282.06 o 
  21   4   7        0.25       74.95    326.75 o 
  22   4   7      360.42      428.69    395.00 o 
 -27   5   7      361.74      358.99    255.87 o 
 -26   5   7     8625.08     8173.46    926.48 o 
 -25   5   7     9653.46    10162.95    955.89 o 
 -24   5   7     4895.38     5915.93   1374.59 o 
 -23   5   7      382.25      412.70    216.39 o 
 -22   5   7    13575.38    13322.65    857.75 o 
 -21   5   7     8287.38     8968.04    695.50 o 
 -20   5   7      194.83      287.26    240.95 o 
 -19   5   7       88.76      139.57    168.05 o 
 -18   5   7        2.84      223.02    159.37 o 
 -17   5   7      856.20      835.98    226.52 o 
 -16   5   7      140.15       65.17    142.26 o 
 -15   5   7     1845.27     1704.13    270.30 o 
 -14   5   7    19600.11    18199.12    534.94 o 
 -13   5   7    15107.10    14652.08    699.59 o 
 -12   5   7      343.67      254.66     79.30 o 
 -11   5   7    38531.74    35933.80    768.33 o 
 -10   5   7    72312.16    71151.80   1205.95 o 
  -9   5   7    81553.66    83406.95   1238.83 o 
  -8   5   7     1171.11     1088.04    123.67 o 
  -7   5   7    43903.27    42188.11    734.44 o 
  -6   5   7    63465.81    62298.17    974.72 o 
  -5   5   7     7050.70     6576.89    332.38 o 
  -4   5   7     4886.24     4880.91    239.45 o 
  -3   5   7   102827.63   108914.33   1515.71 o 
  -2   5   7     8753.24     8955.24    457.44 o 
  -1   5   7     4293.27     5501.68    260.02 o 
   0   5   7     1488.58     1680.65    154.68 o 
   1   5   7    11563.26    11633.59    348.46 o 
   2   5   7     9646.66     9545.60    436.30 o 
   3   5   7    23025.51    23989.85   1051.53 o 
   4   5   7     1482.13     1428.57    260.37 o 
   5   5   7    75284.38    70976.21   1343.79 o 
   6   5   7    15261.78    13167.32    734.07 o 
   7   5   7     4123.58     3922.62    643.26 o 
   8   5   7     1376.74     1915.62    242.86 o 
   9   5   7   121974.59   120073.90   2086.62 o 
  10   5   7     3223.85     3550.60    455.17 o 
  11   5   7     1854.18     2024.64    264.40 o 
  12   5   7     9001.32     7603.92    686.10 o 
  13   5   7    24055.20    22622.68    760.80 o 
  14   5   7      163.15      442.03    181.52 o 
  15   5   7     6058.93     7059.33    822.26 o 
  16   5   7      136.11      -29.29    215.45 o 
  17   5   7       28.29      308.89    223.26 o 
  18   5   7     1459.84     1517.88    307.46 o 
  19   5   7       89.97      -59.25    284.89 o 
  20   5   7      754.67      712.83    360.01 o 
  21   5   7     7306.99     7896.46    905.56 o 
  22   5   7        3.23      573.91    396.49 o 
 -27   6   7      725.53      554.84    572.74 o 
 -26   6   7     1739.62     1002.14    385.32 o 
 -25   6   7     1986.23     1785.06    351.64 o 
 -24   6   7    16632.11    16593.07   1824.88 o 
 -23   6   7     6857.33     7816.15    683.42 o 
 -22   6   7       95.30      332.20    204.43 o 
 -21   6   7     3766.45     2902.74    389.93 o 
 -20   6   7     2630.64     2794.11    371.19 o 
 -19   6   7     1540.92     1358.56    276.27 o 
 -18   6   7    11274.92    10787.17    693.49 o 
 -17   6   7    13777.40    13687.57    706.87 o 
 -16   6   7     1894.34     2188.07    327.85 o 
 -15   6   7      309.06      275.92    248.85 o 
 -14   6   7     1675.71     1791.92    208.87 o 
 -13   6   7     8637.07     7851.62    291.09 o 
 -12   6   7    23007.71    22069.70    503.73 o 
 -11   6   7    47645.16    48489.98   1396.45 o 
 -10   6   7      112.95       89.29     76.66 o 
  -9   6   7    17227.92    16386.23    411.56 o 
  -8   6   7    20891.25    19438.88    728.72 o 
  -7   6   7    42347.64    41961.46   1017.85 o 
  -6   6   7       35.08      155.09     64.89 o 
  -5   6   7    11146.19    10649.25    338.66 o 
  -4   6   7     7207.58     6646.92    431.02 o 
  -3   6   7      125.52      165.37     92.51 o 
  -2   6   7    14788.64    14741.45    382.57 o 
  -1   6   7    67521.11    70304.17   1097.68 o 
   0   6   7      176.17      250.84     83.85 o 
   1   6   7     7518.55     7989.05    365.57 o 
   2   6   7     5916.45     6180.50    602.09 o 
   3   6   7    33797.52    33748.05    795.84 o 
   4   6   7    11119.62    10629.07   1148.00 o 
   5   6   7    48461.77    48530.90   1390.53 o 
   6   6   7      447.46      776.53    221.03 o 
   7   6   7    26527.60    25501.57    929.00 o 
   8   6   7    10345.52    10192.85    558.15 o 
   9   6   7      667.54      571.69    171.50 o 
  10   6   7     3028.18     2766.58    346.72 o 
  11   6   7    51007.63    49857.82   1183.13 o 
  12   6   7      354.96      152.85    206.04 o 
  13   6   7     7122.10     7624.62    524.31 o 
  14   6   7     2560.80     2556.26    311.09 o 
  15   6   7     3343.23     3370.56    566.69 o 
  16   6   7      115.56       97.31    170.72 o 
  17   6   7     1497.40     1365.32    373.94 o 
  18   6   7      172.42      354.43    390.77 o 
  19   6   7     6747.47     6491.85    861.09 o 
  20   6   7      707.61      568.54    346.20 o 
  21   6   7      184.50      170.75    340.20 o 
  22   6   7        1.47      115.50    707.04 o 
 -26   7   7     1139.13     1988.80    462.03 o 
 -25   7   7       51.18      275.08    418.70 o 
 -24   7   7     2707.08     2424.58    532.92 o 
 -23   7   7     3532.24     3305.99   1279.79 o 
 -22   7   7     1316.62      998.90    300.20 o 
 -21   7   7      949.74      727.47    229.38 o 
 -20   7   7     9231.65     8922.33    940.09 o 
 -19   7   7    13610.39    14813.84    805.79 o 
 -18   7   7      357.54      501.46    215.30 o 
 -17   7   7    15464.07    13131.30    697.01 o 
 -16   7   7    29303.96    27963.62    946.53 o 
 -15   7   7    21809.28    21175.65    778.29 o 
 -14   7   7        7.35       30.38    107.99 o 
 -13   7   7     8035.71     8479.66    382.86 o 
 -12   7   7     6272.90     5674.08    279.39 o 
 -11   7   7      108.21      194.02    116.49 o 
 -10   7   7     2587.75     2726.16    193.71 o 
  -9   7   7      304.37      401.03    284.45 o 
  -8   7   7     1784.06     1957.47    156.14 o 
  -7   7   7    14266.51    15239.97    379.96 o 
  -6   7   7     5579.87     5419.11    239.29 o 
  -5   7   7    17908.85    17323.32    640.82 o 
  -4   7   7    33693.72    33257.84    623.55 o 
  -3   7   7    44458.68    42433.44    746.10 o 
  -2   7   7     1870.12     1642.89    169.98 o 
  -1   7   7    54661.39    54437.39    917.00 o 
   0   7   7    46458.64    45644.79   1657.42 o 
   1   7   7    35100.23    36159.77    806.44 o 
   2   7   7     2384.45     2306.53    226.72 o 
   3   7   7    97420.73    96060.20   2560.94 o 
   4   7   7     8815.79     8698.91    445.23 o 
   5   7   7     4612.74     5172.91    366.22 o 
   6   7   7     5678.77     6062.63    492.38 o 
   7   7   7    32848.95    31869.28    841.00 o 
   8   7   7     1310.90      878.24    234.30 o 
   9   7   7    12540.08    13151.21    609.73 o 
  10   7   7      931.12      724.29    192.57 o 
  11   7   7     6927.86     7562.91    501.64 o 
  12   7   7     1489.57     1380.73    270.41 o 
  13   7   7    11077.54    11460.96    627.82 o 
  14   7   7      792.66      505.69    316.52 o 
  15   7   7    50102.57    46912.84   1335.82 o 
  16   7   7     1811.15     2064.63    293.81 o 
  17   7   7     2188.50     1988.12    373.64 o 
  18   7   7      639.69      653.24    263.69 o 
  19   7   7    19300.83    19327.87   3574.71 o 
  20   7   7       97.22      545.52    365.60 o 
  21   7   7       39.55      199.47    310.43 o 
 -26   8   7      524.82     1300.32    421.79 o 
 -25   8   7        8.28      324.77    402.90 o 
 -24   8   7       19.30      -91.41    426.60 o 
 -23   8   7     1408.83      707.96    334.61 o 
 -22   8   7     6034.41     7238.64    842.30 o 
 -21   8   7     8949.28     8509.11    894.85 o 
 -20   8   7     2639.89     2849.85    499.19 o 
 -19   8   7     3940.97     3745.35    412.69 o 
 -18   8   7    33224.60    32861.11   1773.53 o 
 -17   8   7    42503.97    39845.22   4416.05 o 
 -16   8   7      928.73     1229.60    288.35 o 
 -15   8   7    24186.03    24074.85   1120.04 o 
 -14   8   7    42625.83    40883.63    938.11 o 
 -13   8   7    24079.55    23730.06    602.18 o 
 -12   8   7      661.49      924.92    127.30 o 
 -11   8   7     6117.00     6297.54    294.77 o 
 -10   8   7     1937.91     1866.37    166.60 o 
  -9   8   7      869.64      986.23    119.89 o 
  -8   8   7     1170.10     1222.04    138.37 o 
  -7   8   7      828.99      811.76    128.94 o 
  -6   8   7    25578.90    24983.41   1315.51 o 
  -5   8   7    37942.88    39123.67    885.64 o 
  -4   8   7       53.07      163.81    145.95 o 
  -3   8   7    90192.13    90090.33   1329.06 o 
  -2   8   7    58975.59    57341.78    947.55 o 
  -1   8   7    23717.38    23737.52    648.39 o 
   0   8   7    10312.71    10234.95    398.12 o 
   1   8   7   118492.72   117614.91   2427.86 o 
   2   8   7    27169.60    25022.14    658.45 o 
   3   8   7    16658.88    16149.76    527.78 o 
   4   8   7     3201.71     3441.99    292.12 o 
   5   8   7    16986.13    15592.62    820.73 o 
   6   8   7      635.77      712.82    178.32 o 
   7   8   7       75.87      438.79    200.25 o 
   8   8   7      856.25      756.49    171.80 o 
   9   8   7     2047.80     2321.16    281.96 o 
  10   8   7     2713.20     2869.80    306.24 o 
  11   8   7      214.19      250.60    157.29 o 
  12   8   7      358.83      438.53    177.98 o 
  13   8   7    32368.10    30572.77    919.40 o 
  14   8   7     1589.01     1933.48    426.88 o 
  15   8   7      425.29      294.96    186.76 o 
  16   8   7     1592.21     1921.60    292.34 o 
  17   8   7    42484.76    42909.77   1398.83 o 
  18   8   7      391.80      585.38    257.60 o 
  19   8   7      132.35      176.43    320.78 o 
  20   8   7      312.12      898.86    357.38 o 
  21   8   7    12532.67    12739.43   1187.77 o 
 -26   9   7       57.74      771.99    370.69 o 
 -25   9   7        8.24     -408.82    600.39 o 
 -24   9   7      646.04      400.38    306.63 o 
 -23   9   7      386.54      688.20    880.84 o 
 -22   9   7     1311.37     1186.64    360.01 o 
 -21   9   7      771.52      854.94    398.95 o 
 -20   9   7    10598.98     8681.45    890.86 o 
 -19   9   7    19359.06    16715.97   2654.37 o 
 -18   9   7     8384.71     8070.27    829.41 o 
 -17   9   7     1055.78     1140.75    362.97 o 
 -16   9   7    20673.12    19513.73   1670.83 o 
 -15   9   7     6035.10     5658.25    464.28 o 
 -14   9   7     1691.76     1871.66    209.44 o 
 -13   9   7    37807.52    37004.77    947.40 o 
 -12   9   7    21236.68    20847.72    668.43 o 
 -11   9   7     2048.95     2494.22    191.40 o 
 -10   9   7     8761.89     8799.03    519.16 o 
  -9   9   7     1944.46     2447.25    195.11 o 
  -8   9   7     3730.55     3960.76    313.95 o 
  -7   9   7    51127.02    51069.26   1082.54 o 
  -6   9   7     5749.61     5419.72    361.32 o 
  -5   9   7     2172.20     1671.68    213.37 o 
  -4   9   7    19682.72    16853.69    682.79 o 
  -3   9   7    15353.02    14522.37    510.32 o 
  -2   9   7     5356.56     5350.05    479.98 o 
  -1   9   7    98350.42    97596.82   1631.44 o 
   0   9   7     8384.37     8260.60    357.68 o 
   1   9   7     8135.28     8059.23    374.62 o 
   2   9   7     5950.06     5427.18    341.66 o 
   3   9   7    31908.69    30471.00    768.47 o 
   4   9   7     4715.37     4448.47    335.83 o 
   5   9   7     6152.65     6670.36    663.55 o 
   6   9   7      788.29     1016.50    181.50 o 
   7   9   7     1392.76     1604.49    236.67 o 
   8   9   7      474.06      393.00    167.11 o 
   9   9   7     5186.11     4655.42    387.96 o 
  10   9   7       28.03      251.16    159.65 o 
  11   9   7       74.80      209.49    146.21 o 
  12   9   7     1496.52     1488.01    254.84 o 
  13   9   7      706.83      728.28    210.76 o 
  14   9   7      136.55     -155.57    163.73 o 
  15   9   7    19561.82    20646.92    823.84 o 
  16   9   7      516.80      463.99    202.72 o 
  17   9   7     5321.13     5650.15    474.73 o 
  18   9   7      697.48      989.86    476.12 o 
  19   9   7    13365.77    14742.56   2812.37 o 
  20   9   7       46.42      814.43    325.03 o 
  21   9   7      566.15      177.32    369.34 o 
 -25  10   7        1.31      687.66    379.20 o 
 -24  10   7     5001.32     5710.29    773.66 o 
 -23  10   7      300.70      263.53    325.03 o 
 -22  10   7        1.03      241.31    269.85 o 
 -21  10   7     6333.47     5291.41    735.78 o 
 -20  10   7     1833.95     1816.51    436.35 o 
 -19  10   7     1006.18     1028.62    365.86 o 
 -18  10   7     2067.12     2050.74    449.76 o 
 -17  10   7        8.77     -254.38    205.40 o 
 -16  10   7     4098.13     3427.68    533.24 o 
 -15  10   7     3520.54     3867.39    397.03 o 
 -14  10   7     1501.02     2028.77    470.74 o 
 -13  10   7     2984.16     3245.83    377.75 o 
 -12  10   7    23061.37    22920.09   1179.24 o 
 -11  10   7    18993.59    18749.71   1495.96 o 
 -10  10   7      853.60      952.49    173.72 o 
  -9  10   7    12226.08    11666.93    625.35 o 
  -8  10   7    24345.77    23451.94    682.14 o 
  -7  10   7     6099.12     6084.74    786.20 o 
  -6  10   7     4763.23     5110.61    415.08 o 
  -5  10   7    12970.21    11756.11    509.88 o 
  -4  10   7     4543.90     4312.98    336.35 o 
  -3  10   7     1122.33     1221.00    221.57 o 
  -2  10   7     3847.43     3547.18    413.34 o 
  -1  10   7       26.30      129.95     79.21 o 
   0  10   7      887.97      881.08    136.18 o 
   1  10   7    16421.47    15733.46    529.24 o 
   2  10   7     3411.21     3326.48    348.35 o 
   3  10   7     1436.52     1471.24    197.20 o 
   4  10   7     6839.07     6396.46    396.83 o 
   5  10   7     2170.35     2113.78    285.95 o 
   6  10   7     1480.26     1264.51    198.12 o 
   7  10   7    29497.69    27776.90   1265.99 o 
   8  10   7     8610.15     8863.85    522.95 o 
   9  10   7     7636.46     8446.80    524.81 o 
  10  10   7     1652.25     1284.33    289.69 o 
  11  10   7     4320.50     3716.88    427.34 o 
  12  10   7      723.83      638.57    185.50 o 
  13  10   7      634.30      988.31    222.24 o 
  14  10   7     1530.40     1272.05    252.91 o 
  15  10   7     8266.98     7384.00    550.02 o 
  16  10   7      312.45      604.48    206.01 o 
  17  10   7     1891.22     3067.51    585.23 o 
  18  10   7      329.07      493.65    250.77 o 
  19  10   7      344.71      738.73    734.69 o 
  20  10   7      118.88      574.38    368.93 o 
 -25  11   7     7708.86     5007.02    750.07 o 
 -24  11   7     1128.08     1255.11    600.39 o 
 -23  11   7      486.15      915.33    509.54 o 
 -22  11   7     4012.13     3753.11    654.21 o 
 -21  11   7     3806.07     3955.92    963.79 o 
 -20  11   7      115.71      503.74    283.41 o 
 -19  11   7     2259.32     1676.40    395.55 o 
 -18  11   7     6060.16     4982.07    666.68 o 
 -17  11   7      256.68      504.61    263.80 o 
 -16  11   7      972.51      963.25    322.68 o 
 -15  11   7    17790.30    16650.94    853.30 o 
 -14  11   7     7731.45     6008.90    512.74 o 
 -13  11   7     4348.01     3989.34    333.24 o 
 -12  11   7     3553.21     3691.12    323.78 o 
 -11  11   7     9110.30     9448.22    502.32 o 
 -10  11   7     8638.29     9232.04   1038.31 o 
  -9  11   7     3924.14     4189.97    340.52 o 
  -8  11   7        1.37      -21.38    116.70 o 
  -7  11   7    31715.25    29776.49    805.89 o 
  -6  11   7    15583.81    14710.25   1378.04 o 
  -5  11   7    37354.49    35547.11    901.01 o 
  -4  11   7      804.62      474.61    180.44 o 
  -3  11   7     7803.81     7253.17    610.50 o 
  -2  11   7     5474.37     4674.04    416.31 o 
  -1  11   7     9498.54     9219.29    964.51 o 
   0  11   7       22.94      193.97     99.52 o 
   1  11   7      252.97      575.74    128.25 o 
   2  11   7     3688.76     3204.24    266.48 o 
   3  11   7     1029.94      943.95    167.18 o 
   4  11   7      776.94      677.32    157.82 o 
   5  11   7    58851.57    58182.01   1568.03 o 
   6  11   7     8252.79     8315.18    486.76 o 
   7  11   7    14341.61    14153.07    699.10 o 
   8  11   7     1486.40     1889.38    282.72 o 
   9  11   7    89494.35    88251.18   1748.93 o 
  10  11   7     6612.06     6771.45    484.02 o 
  11  11   7     7277.01     7427.18    916.41 o 
  12  11   7       11.20      302.18    173.64 o 
  13  11   7    16820.81    15760.84    847.10 o 
  14  11   7      284.80       65.01    201.52 o 
  15  11   7     1240.66     1324.97    291.82 o 
  16  11   7      393.86      333.36    202.50 o 
  17  11   7      254.69      231.44    231.54 o 
  18  11   7      283.34      878.34    272.41 o 
  19  11   7     2892.97     3232.15    545.46 o 
  20  11   7      204.93      143.82    300.88 o 
 -24  12   7     9085.53     8347.33    968.21 o 
 -23  12   7     4298.71     4324.24    666.12 o 
 -22  12   7     1047.23      725.27    446.35 o 
 -21  12   7       18.20       -7.90    229.03 o 
 -20  12   7      138.14       15.80    251.37 o 
 -19  12   7       45.95      232.76    501.64 o 
 -18  12   7        8.72      -20.17    339.70 o 
 -17  12   7      510.03      177.97    243.97 o 
 -16  12   7     1230.13      926.35    320.29 o 
 -15  12   7      204.43      161.57    170.70 o 
 -14  12   7     4314.44     3409.06    395.42 o 
 -13  12   7    13931.91    13562.47    709.03 o 
 -12  12   7    10763.40    10662.28    559.86 o 
 -11  12   7    21471.28    20803.14    909.91 o 
 -10  12   7        9.65      128.03    129.32 o 
  -9  12   7     2001.51     2250.74    268.35 o 
  -8  12   7     5456.00     5649.57    407.80 o 
  -7  12   7    13074.32    12517.43    562.63 o 
  -6  12   7        3.65      187.62    142.26 o 
  -5  12   7       28.99      -16.14    124.20 o 
  -4  12   7     2292.67     1998.90    281.19 o 
  -3  12   7     5723.99     5024.06    471.16 o 
  -2  12   7       67.96       41.46    149.27 o 
  -1  12   7    11104.30    10211.63    836.75 o 
   0  12   7        2.75       33.58    176.43 o 
   1  12   7    16548.21    16510.55    700.23 o 
   2  12   7      594.88      753.55    134.02 o 
   3  12   7    14818.14    14352.25    544.37 o 
   4  12   7     3717.73     3543.38    323.12 o 
   5  12   7    14027.57    12958.31    559.02 o 
   6  12   7       93.61      137.15    137.14 o 
   7  12   7     8792.11     9556.99    995.73 o 
   8  12   7     2164.88     2394.46    285.33 o 
   9  12   7     2206.14     2367.21    293.10 o 
  10  12   7     1679.77     1505.75    245.92 o 
  11  12   7    15527.92    14633.02    722.54 o 
  12  12   7      743.79      869.92    210.97 o 
  13  12   7       94.98      235.78    181.15 o 
  14  12   7        1.06      216.16    186.66 o 
  15  12   7     1898.56     1835.19    291.09 o 
  16  12   7       13.03       43.50    194.14 o 
  17  12   7     5735.13     5451.12    538.31 o 
  18  12   7      321.59       11.17    304.28 o 
  19  12   7      726.18     2252.60    480.40 o 
 -24  13   7     1954.56     2116.57    499.74 o 
 -23  13   7      513.40      419.45    320.87 o 
 -22  13   7       47.14       -1.29    273.03 o 
 -21  13   7      179.44      292.51    304.40 o 
 -20  13   7     2151.63     1765.19    446.35 o 
 -19  13   7      154.07      107.44    371.30 o 
 -18  13   7        9.45     -110.77    258.63 o 
 -17  13   7     1502.59     1367.50    371.84 o 
 -16  13   7     2130.53     1658.90    786.04 o 
 -15  13   7     1930.03     2130.25    337.98 o 
 -14  13   7      664.30     1134.55    268.68 o 
 -13  13   7     1064.71     1423.84    235.39 o 
 -12  13   7      414.70      378.33    156.82 o 
 -11  13   7     9405.16     9215.40    533.42 o 
 -10  13   7      961.28     1153.82    203.09 o 
  -9  13   7     1014.48     1268.50    254.03 o 
  -8  13   7     1633.77     1383.88    237.81 o 
  -7  13   7      186.42      365.69    163.64 o 
  -6  13   7      510.65      390.26    170.90 o 
  -5  13   7    13636.14    14087.79    762.34 o 
  -4  13   7     1588.20     1560.84    313.61 o 
  -3  13   7     3297.79     2912.44    358.27 o 
  -2  13   7      428.90      421.35    179.36 o 
  -1  13   7       10.16      195.46    155.77 o 
   0  13   7     3237.05     2660.34    340.62 o 
   1  13   7       62.51      345.06    163.27 o 
   2  13   7      194.87      -69.26    225.74 o 
   3  13   7     7009.29     6547.94    539.06 o 
   4  13   7     1007.99     1025.21    250.77 o 
   5  13   7     1280.32     1082.57    186.16 o 
   6  13   7      526.49      511.27    161.73 o 
   7  13   7      585.61      409.11    274.11 o 
   8  13   7      132.89       75.17    152.06 o 
   9  13   7     1726.31     1530.24    254.66 o 
  10  13   7      750.94      879.59    225.94 o 
  11  13   7       72.13       50.70    153.52 o 
  12  13   7      768.78     1203.59    240.45 o 
  13  13   7     4090.93     4094.63    522.65 o 
  14  13   7       59.32      340.69    195.47 o 
  15  13   7      174.91      534.85    200.90 o 
  16  13   7       83.56      333.17    210.39 o 
  17  13   7     1113.69     1127.68    506.94 o 
  18  13   7      181.25      621.97    258.72 o 
  19  13   7     6064.83     6809.73   1129.69 o 
 -23  14   7     1873.40     2080.01    527.51 o 
 -22  14   7     2153.10     1956.16    461.13 o 
 -21  14   7      170.72     -163.51    238.45 o 
 -20  14   7        1.92      395.00    279.30 o 
 -19  14   7     3478.22     3461.36    586.22 o 
 -18  14   7     2573.47     2995.37    533.24 o 
 -17  14   7    11845.66    11820.71   1067.28 o 
 -16  14   7     1274.54     1151.71    353.10 o 
 -15  14   7      129.27      202.76    260.06 o 
 -14  14   7     2608.07     3573.41    428.49 o 
 -13  14   7    18049.36    15609.02    671.91 o 
 -12  14   7     4920.53     4264.44    381.57 o 
 -11  14   7     2990.49     3124.36    321.17 o 
 -10  14   7      466.94      340.16    174.64 o 
  -9  14   7     5657.35     5160.25    793.94 o 
  -8  14   7     2676.05     1882.11    446.35 o 
  -7  14   7     7199.42     7917.35   1374.59 o 
  -6  14   7     5930.97     5397.17    474.77 o 
  -5  14   7     6053.67     6016.94    507.11 o 
  -4  14   7    10280.35     9436.37    779.12 o 
  -3  14   7    48453.71    45122.86   1280.60 o 
  -2  14   7     4320.19     4145.04    422.13 o 
  -1  14   7       10.16      350.56    179.13 o 
   0  14   7     1118.57      966.45    229.19 o 
   1  14   7     2073.10     1621.50    407.31 o 
   2  14   7     1323.69     1223.02    256.16 o 
   3  14   7     8173.54     7655.42    605.82 o 
   4  14   7      723.19      661.05    239.58 o 
   5  14   7     2302.84     2533.09    376.90 o 
   6  14   7     1327.37      883.67    249.81 o 
   7  14   7    34903.57    34548.11   1171.16 o 
   8  14   7     1330.71     1616.33    234.05 o 
   9  14   7     1590.27     1864.26    296.03 o 
  10  14   7      579.67      545.27    185.30 o 
  11  14   7    12800.44    13731.76    724.60 o 
  12  14   7      275.09      467.13    193.89 o 
  13  14   7     2925.93     2954.74    354.67 o 
  14  14   7       12.44      237.79    189.16 o 
  15  14   7      113.15      198.12    198.19 o 
  16  14   7      121.15      -70.85    192.27 o 
  17  14   7     8286.03     8278.44    709.27 o 
  18  14   7      488.76      294.28    429.66 o 
 -22  15   7     1639.73     1552.41    428.37 o 
 -21  15   7     3234.94     3038.98   1078.34 o 
 -20  15   7      793.90      958.72    639.89 o 
 -19  15   7      609.29      563.11    314.75 o 
 -18  15   7       31.30      135.60    248.85 o 
 -17  15   7     1234.35      979.41    438.45 o 
 -16  15   7     2248.59     2644.09    487.29 o 
 -15  15   7     7291.53     7839.36    641.80 o 
 -14  15   7     1888.94     1613.37    315.10 o 
 -13  15   7       42.12     -109.58    160.30 o 
 -12  15   7      860.12      948.04    233.83 o 
 -11  15   7     8438.11     8144.80    592.76 o 
 -10  15   7     2527.91     2370.28    924.29 o 
  -9  15   7     6562.84     6103.83    588.54 o 
  -8  15   7      707.56     1197.89    620.14 o 
  -7  15   7     3271.00     3535.04    396.71 o 
  -6  15   7     4124.34     4238.94    431.01 o 
  -5  15   7    23456.57    23121.64    877.55 o 
  -4  15   7      544.37      436.29    202.80 o 
  -3  15   7      296.98      188.36    175.43 o 
  -2  15   7     6000.24     5252.27    645.85 o 
  -1  15   7    18180.31    17152.87    819.43 o 
   0  15   7      153.07      529.50    203.55 o 
   1  15   7     6466.53     6527.84    557.73 o 
   2  15   7      803.01     1052.47    252.19 o 
   3  15   7      161.33      447.36    205.14 o 
   4  15   7        5.54       76.67    157.98 o 
   5  15   7    13734.46    14767.63   1138.93 o 
   6  15   7     1433.29     1306.12    305.59 o 
   7  15   7     1934.71     2184.01    356.56 o 
   8  15   7     1284.74      845.86    281.09 o 
   9  15   7    27376.20    26414.01   1046.35 o 
  10  15   7      740.13      905.90    264.30 o 
  11  15   7     2577.83     2657.91    386.38 o 
  12  15   7      588.51      461.55    237.57 o 
  13  15   7     4247.23     4755.27    536.51 o 
  14  15   7      407.68      646.85    206.85 o 
  15  15   7      922.55     1159.58    269.59 o 
  16  15   7      142.95      288.25    231.80 o 
  17  15   7      337.77      502.15    349.25 o 
 -21  16   7      279.54      396.02    301.49 o 
 -20  16   7     1733.61     2594.91    528.55 o 
 -19  16   7       11.25      758.39    497.69 o 
 -18  16   7     1394.08     1666.88    576.69 o 
 -17  16   7     2134.17     1445.68    537.19 o 
 -16  16   7     2467.50     2288.92    501.64 o 
 -15  16   7      681.54     1114.88    326.46 o 
 -14  16   7     1865.42     2412.20    793.94 o 
 -13  16   7      485.99      862.63    224.60 o 
 -12  16   7        6.31      -68.62    406.85 o 
 -11  16   7     2427.49     2326.05    341.80 o 
 -10  16   7     2524.40     2802.72    373.99 o 
  -9  16   7     3851.64     3039.48    382.57 o 
  -8  16   7     1597.49     1600.73    295.11 o 
  -7  16   7       16.74      -62.45    164.99 o 
  -6  16   7     5835.30     5036.35    483.67 o 
  -5  16   7     7820.39     8186.13    622.07 o 
  -4  16   7       70.95      338.65    288.35 o 
  -3  16   7     7334.16     7791.02    762.36 o 
  -2  16   7     2546.49     2904.35    387.15 o 
  -1  16   7      445.99      383.83    196.55 o 
   0  16   7       64.43      533.59    210.44 o 
   1  16   7      764.67     1214.08    262.61 o 
   2  16   7       67.71      423.92    188.85 o 
   3  16   7     3047.75     3296.24    415.00 o 
   4  16   7      488.21      900.59    244.12 o 
   5  16   7      446.08      221.59    366.73 o 
   6  16   7       46.49      -17.07    190.01 o 
   7  16   7     2764.93     2684.34    483.74 o 
   8  16   7       51.38      106.97    215.40 o 
   9  16   7      277.51      146.87    213.27 o 
  10  16   7      318.28      555.72    255.79 o 
  11  16   7      252.02      279.56    216.79 o 
  12  16   7       54.28     -323.10    215.40 o 
  13  16   7      193.02      321.12    241.39 o 
  14  16   7      483.27     1398.92    301.22 o 
  15  16   7       54.65       52.32    317.25 o 
  16  16   7        9.42      -70.53    462.15 o 
 -20  17   7     2186.30     3191.57    758.39 o 
 -19  17   7     3062.79     3562.86    876.89 o 
 -18  17   7     2276.19     1003.29    505.59 o 
 -17  17   7     3249.82     3373.26    821.59 o 
 -16  17   7    11530.40    11446.40   1109.94 o 
 -15  17   7    27039.16    25425.66   1302.46 o 
 -14  17   7      645.64      858.09    321.69 o 
 -13  17   7     1622.68     1889.87    398.67 o 
 -12  17   7     9258.45     9364.84    672.27 o 
 -11  17   7     2876.79     2654.46    722.84 o 
 -10  17   7      107.79     -124.14    197.50 o 
  -9  17   7       14.12     -146.94    184.05 o 
  -8  17   7     1787.21     1650.92    300.88 o 
  -7  17   7       33.38      180.74    178.08 o 
  -6  17   7      202.28      252.15    446.35 o 
  -5  17   7    22100.32    22257.82   1583.93 o 
  -4  17   7    14466.68    14692.10    825.39 o 
  -3  17   7     8604.90     8509.58    651.27 o 
  -2  17   7       21.44      -79.67    171.68 o 
  -1  17   7    25943.18    25589.36    988.12 o 
   0  17   7     3934.26     4602.85    476.19 o 
   1  17   7     3700.88     3573.49    432.10 o 
   2  17   7     2337.34     2414.88    571.05 o 
   3  17   7    12237.11    13676.14    949.31 o 
   4  17   7     4360.04     4297.06    489.68 o 
   5  17   7     5902.30     6530.91    600.58 o 
   6  17   7       76.17      100.39    246.33 o 
   7  17   7     1338.22     1363.76    288.53 o 
   8  17   7      211.16     -152.93    191.45 o 
   9  17   7     6486.82     6773.77    632.41 o 
  10  17   7      218.48      319.93    249.74 o 
  11  17   7     8641.98     9149.12    746.72 o 
  12  17   7     1576.66     1485.01    385.48 o 
  13  17   7      198.98      114.14    225.54 o 
  14  17   7       21.56     -119.54    225.78 o 
  15  17   7     5413.52     4761.62    562.81 o 
 -19  18   7     4924.35     3728.76    861.09 o 
 -18  18   7     8774.30     8342.31   1248.19 o 
 -17  18   7    12404.88    11502.28   1485.18 o 
 -16  18   7      308.09     1174.23    335.75 o 
 -15  18   7     1349.73     2097.22    432.25 o 
 -14  18   7     9469.91     9213.50    877.02 o 
 -13  18   7     5809.58     6114.79    709.17 o 
 -12  18   7      387.49      195.01    268.60 o 
 -11  18   7     1469.99     1577.00    300.88 o 
 -10  18   7      580.71      214.05    252.80 o 
  -9  18   7     4816.63     5145.83    512.96 o 
  -8  18   7        6.73      383.65    292.30 o 
  -7  18   7     9404.85     8912.21    679.48 o 
  -6  18   7     2533.18     2679.75    386.39 o 
  -5  18   7     1376.10     1685.85    318.59 o 
  -4  18   7      216.45      337.98    217.58 o 
  -3  18   7    44250.38    43002.32   1347.21 o 
  -2  18   7     8762.04     8461.15    851.75 o 
  -1  18   7    11430.55    12223.10    800.97 o 
   0  18   7      110.33     -135.40    183.91 o 
   1  18   7    15451.21    15979.31    905.63 o 
   2  18   7     5983.37     5086.92    524.48 o 
   3  18   7     3100.79     3536.96    528.30 o 
   4  18   7     2469.39     2154.80    348.42 o 
   5  18   7    29685.24    28805.62   1107.56 o 
   6  18   7     5342.53     5030.01    538.29 o 
   7  18   7     2518.71     3179.95    426.20 o 
   8  18   7      599.65      930.92    285.38 o 
   9  18   7      549.92     1029.78    282.70 o 
  10  18   7      245.96      267.01    245.41 o 
  11  18   7       12.68      -47.61    236.43 o 
  12  18   7       25.20       61.85    223.06 o 
  13  18   7    16398.41    17600.50   1710.33 o 
  14  18   7      677.37      248.06    324.00 o 
 -18  19   7        4.36      213.30    426.60 o 
 -17  19   7     1201.56      237.00    363.40 o 
 -16  19   7     2349.08     2172.45    564.84 o 
 -15  19   7      613.04      951.60    395.00 o 
 -14  19   7     1691.77     1841.74    401.73 o 
 -13  19   7     2910.51     3615.07    558.61 o 
 -12  19   7      573.46      504.18    446.35 o 
 -11  19   7        1.59      121.80    211.83 o 
 -10  19   7      932.33     1049.11    289.22 o 
  -9  19   7     2538.40     2322.22    351.55 o 
  -8  19   7      716.04      942.50    257.14 o 
  -7  19   7     2453.35     2328.34    372.61 o 
  -6  19   7      615.89      962.26    335.75 o 
  -5  19   7       13.71      182.02    229.10 o 
  -4  19   7     2189.36     1835.74    466.10 o 
  -3  19   7     5018.69     5620.65    552.66 o 
  -2  19   7       20.90      151.72    312.05 o 
  -1  19   7     2815.30     2944.67    541.76 o 
   0  19   7     3883.22     3945.90    483.93 o 
   1  19   7     4998.64     5206.13    625.62 o 
   2  19   7      555.99      510.78    232.52 o 
   3  19   7    11550.86    13381.16    867.49 o 
   4  19   7     1720.30     2126.08    355.13 o 
   5  19   7     1729.25     2012.16    336.35 o 
   6  19   7     5158.36     5133.52    557.62 o 
   7  19   7     2841.68     2717.18    391.54 o 
   8  19   7       20.07       70.39    216.55 o 
   9  19   7    10020.92    11767.65   1319.29 o 
  10  19   7      504.21      679.46    379.20 o 
  11  19   7      934.12     2142.90    722.84 o 
  12  19   7      250.93      962.68    564.84 o 
  13  19   7     2703.75     3460.40    865.04 o 
 -17  20   7      253.52      197.50    387.10 o 
 -16  20   7      505.43     1098.09    450.30 o 
 -15  20   7     4135.52     4219.07    587.73 o 
 -14  20   7      453.04      314.17    458.20 o 
 -13  20   7     3299.48     4650.73    607.65 o 
 -12  20   7     8344.33     8896.40    940.09 o 
 -11  20   7    11081.95     9702.77   1232.39 o 
 -10  20   7      329.28      454.72    521.39 o 
  -9  20   7    15437.38    15159.35    905.16 o 
  -8  20   7    10395.27    11029.99    786.83 o 
  -7  20   7     9000.24     7860.60   1603.68 o 
  -6  20   7       48.33     -244.68    188.95 o 
  -5  20   7    15569.64    15521.43    920.61 o 
  -4  20   7     5652.08     5790.73   1271.89 o 
  -3  20   7     5927.81     5386.85    565.29 o 
  -2  20   7     1367.38     2129.88    473.99 o 
  -1  20   7     2229.26     1673.31    337.21 o 
   0  20   7      254.08      191.24    356.03 o 
   1  20   7     4938.50     4427.18    521.94 o 
   2  20   7     1054.82     1837.44    336.35 o 
   3  20   7     3898.22     4354.73    514.18 o 
   4  20   7     2898.62     3336.94    516.89 o 
   5  20   7     3607.88     4297.37    661.92 o 
   6  20   7      795.53     1335.33    596.44 o 
   7  20   7    33475.47    35672.27   1880.18 o 
   8  20   7     5118.72     5688.15   1030.94 o 
   9  20   7     2769.60     2884.14    563.45 o 
  10  20   7      397.33       -1.44    303.44 o 
  11  20   7    19374.38    20507.82   1474.60 o 
  12  20   7      130.54     -333.52    323.90 o 
 -15  21   7     3587.96     3194.30    513.76 o 
 -14  21   7     5918.79     5606.39    695.32 o 
 -13  21   7    12841.72    13482.46   1103.16 o 
 -12  21   7      803.12      284.67    236.59 o 
 -11  21   7     6132.28     5518.73    576.69 o 
 -10  21   7    19115.21    18932.21   1017.97 o 
  -9  21   7     9997.55    10200.81    767.25 o 
  -8  21   7       86.90      267.67    319.95 o 
  -7  21   7    27656.97    27511.37   1769.58 o 
  -6  21   7    14783.06    12363.06   1129.69 o 
  -5  21   7    17791.01    17056.50    975.49 o 
  -4  21   7     1388.92     1463.15    310.92 o 
  -3  21   7     2611.71     2534.22    370.73 o 
  -2  21   7     2406.66     2229.86    352.61 o 
  -1  21   7      140.15     -112.43    182.67 o 
   0  21   7      333.98     -270.84    359.45 o 
   1  21   7     4816.67     3949.43    640.58 o 
   2  21   7     4243.84     4072.36    650.33 o 
   3  21   7      657.81      501.71    327.31 o 
   4  21   7        0.15     -158.91    280.30 o 
   5  21   7    20841.77    17652.94   1370.97 o 
   6  21   7     1524.55      956.38    355.42 o 
   7  21   7       69.21     -129.72    318.26 o 
   8  21   7     1657.31      982.26    390.86 o 
   9  21   7    25238.10    26880.40   1943.38 o 
  10  21   7     2668.83     2347.06    515.60 o 
 -13  22   7      143.66     -304.07    481.89 o 
 -12  22   7     4915.48     4519.61    900.59 o 
 -11  22   7     9071.61     9327.54    736.51 o 
 -10  22   7      356.75     1027.92    258.13 o 
  -9  22   7     5604.51     5445.85    549.77 o 
  -8  22   7     6370.10     5603.86    576.45 o 
  -7  22   7     2096.21     2097.50    635.94 o 
  -6  22   7     4068.79     3333.52    446.97 o 
  -5  22   7    14256.80    14442.99   1199.10 o 
  -4  22   7     2088.14     2523.46    687.29 o 
  -3  22   7      111.80     -195.63    450.30 o 
  -2  22   7     2453.71     2753.70    541.02 o 
  -1  22   7      414.02      640.82    317.12 o 
   0  22   7       36.58       18.43    320.78 o 
   1  22   7    11341.01    10580.24   1070.96 o 
   2  22   7       81.67      127.75    293.23 o 
   3  22   7     1330.82     1219.97    556.94 o 
   4  22   7     1584.48     1585.47    456.43 o 
   5  22   7     1120.32     1676.65    809.74 o 
   6  22   7      578.07      321.47    359.45 o 
   7  22   7     8236.56     8083.28    931.16 o 
   8  22   7      105.84      133.19    335.16 o 
 -11  23   7      256.67      817.11    334.61 o 
 -10  23   7     1875.30     1174.30    442.80 o 
  -9  23   7      455.96     -435.90    327.31 o 
  -8  23   7     1634.21     1703.74    651.74 o 
  -7  23   7     1756.63     1509.62    392.37 o 
  -6  23   7      471.64      835.08    381.88 o 
  -5  23   7     2599.41     2298.97    754.44 o 
  -4  23   7     6329.33     6106.07    999.34 o 
  -3  23   7     3977.29     3475.72    600.02 o 
  -2  23   7       24.15      202.38    306.63 o 
  -1  23   7    17889.87    20351.22   2366.02 o 
   0  23   7     3791.37     3932.06    648.54 o 
   1  23   7     2488.37     1916.91    496.01 o 
   2  23   7      189.69      550.30    356.39 o 
   3  23   7    14065.84    13147.31   1224.99 o 
   4  23   7     1016.29     1221.52    718.89 o 
   5  23   7      780.49      707.88    936.14 o 
   6  23   7      329.30       94.80    333.79 o 
  -7  24   7      177.19     -169.00    825.54 o 
  -6  24   7      283.47     -442.10    301.03 o 
  -5  24   7      163.95      490.62    348.83 o 
  -4  24   7       52.92      -43.38    295.43 o 
  -3  24   7    14382.66    13656.56   1244.76 o 
  -2  24   7     5649.13     4490.24    689.37 o 
  -1  24   7    10899.01    11748.08   1175.38 o 
   0  24   7      692.08      457.20    375.54 o 
   1  24   7    11074.14    11405.59   1167.33 o 
   2  24   7     4420.68     5389.77    779.24 o 
 -27   0   8       22.92     -189.60    284.40 o 
 -26   0   8     1729.87     1903.88    442.40 o 
 -25   0   8      405.26      -15.80    260.70 o 
 -24   0   8     4352.88     3823.56    592.49 o 
 -23   0   8    14566.39    13651.05   1082.29 o 
 -22   0   8     5950.47     7102.02   1050.69 o 
 -21   0   8      836.08      402.90    308.10 o 
 -20   0   8      580.54       63.20    323.90 o 
 -19   0   8    56080.82    52882.04   2448.97 o 
 -18   0   8    19163.08    18209.31   1287.69 o 
 -17   0   8     9062.10     8776.81   1003.29 o 
 -16   0   8    20370.54    16676.72   1153.39 o 
 -15   0   8    26302.93    26512.12   1469.38 o 
 -14   0   8    32056.14    28937.39   1516.78 o 
 -13   0   8       42.63       63.20    102.70 o 
 -12   0   8     8296.18     8508.21    426.60 o 
 -11   0   8    10897.96    11660.28    845.29 o 
 -10   0   8     5441.22     5485.77    347.70 o 
  -9   0   8     1834.84     2424.69    267.44 o 
  -8   0   8     3504.34     3462.00    442.40 o 
  -7   0   8      708.47      579.19    158.54 o 
  -6   0   8    20319.24    20057.88    718.89 o 
  -5   0   8     3592.58     4036.86    363.40 o 
  -4   0   8       72.41      292.30    126.40 o 
  -3   0   8    36846.70    33084.85   1019.09 o 
  -2   0   8    23096.04    22388.36    813.69 o 
  -1   0   8     1735.85     1856.48    276.50 o 
   0   0   8   178816.41   185434.72   3870.96 o 
   1   0   8   101459.57   106198.56   2488.47 o 
   2   0   8    38083.75    36576.61   1184.99 o 
   3   0   8    23864.40    22783.36    908.49 o 
   4   0   8    42017.77    42406.75   1350.89 o 
   5   0   8     5390.63     5063.85    513.49 o 
   6   0   8     1280.60     1651.08    339.70 o 
   7   0   8     9100.75     8389.71    687.29 o 
   8   0   8     1845.40     1240.29    308.10 o 
   9   0   8      122.93     -126.40    181.70 o 
  10   0   8     1223.03     1888.08    529.29 o 
  11   0   8       36.07      -55.30    195.51 o 
  12   0   8    59152.49    56494.09   1852.53 o 
  13   0   8     8095.14     7710.67    740.09 o 
  14   0   8       76.49       27.86    257.55 o 
  15   0   8       65.54      810.53    315.09 o 
  16   0   8    42224.19    40987.14   1604.62 o 
  17   0   8     1452.80     1876.63    412.35 o 
  18   0   8       36.88     -177.11    240.01 o 
  19   0   8     1084.26      908.49    552.99 o 
  20   0   8    20704.48    18406.80   2014.48 o 
  21   0   8       66.23     -308.10    410.80 o 
  22   0   8     1225.41     2456.87    734.69 o 
 -27   1   8      473.57      754.63    391.05 o 
 -26   1   8       26.92      131.74    339.70 o 
 -25   1   8      299.71      235.23    395.00 o 
 -24   1   8     2426.86     1925.49    347.60 o 
 -23   1   8     3778.55     3594.53    461.19 o 
 -22   1   8        2.77       79.72    178.08 o 
 -21   1   8     7656.28     7368.40    607.38 o 
 -20   1   8    13308.62    14081.98    823.29 o 
 -19   1   8     6240.85     6565.46    663.62 o 
 -18   1   8     4425.72     4028.15    499.74 o 
 -17   1   8    21134.47    19571.24    921.65 o 
 -16   1   8    12264.37    11620.39    776.22 o 
 -15   1   8      543.27      757.31    375.25 o 
 -14   1   8    43841.77    41310.62   1331.22 o 
 -13   1   8    20257.35    19609.52    493.89 o 
 -12   1   8    23426.78    22539.72    685.52 o 
 -11   1   8     4213.32     4715.10    242.96 o 
 -10   1   8      641.22      784.06    118.52 o 
  -9   1   8      181.26      218.53     88.78 o 
  -8   1   8    19965.28    20708.15    764.71 o 
  -7   1   8    11388.84    11127.21    368.30 o 
  -6   1   8      387.74      298.28     92.04 o 
  -5   1   8    18381.31    17733.45    474.72 o 
  -4   1   8    12797.45    12899.03    401.73 o 
  -3   1   8      719.27      765.06    128.48 o 
  -2   1   8    63215.80    64421.50   1161.87 o 
  -1   1   8    39573.09    38153.52    818.35 o 
   0   1   8    58956.18    62323.91   1161.87 o 
   1   1   8     4751.85     4900.67    576.69 o 
   2   1   8   115732.26   115188.94   1893.58 o 
   3   1   8    24521.79    24102.94    511.42 o 
   4   1   8     7135.36     7904.81    435.29 o 
   5   1   8    10679.09    10600.91    508.24 o 
   6   1   8    33080.17    32057.31    835.11 o 
   7   1   8      978.10     1060.44    223.55 o 
   8   1   8     7674.33     6935.50    454.18 o 
   9   1   8     2840.30     2531.98    292.31 o 
  10   1   8      797.95      620.54    195.50 o 
  11   1   8     2914.78     2830.68    359.96 o 
  12   1   8     3246.33     3351.83    353.60 o 
  13   1   8      596.97      869.04    220.57 o 
  14   1   8    48162.60    46665.94   1196.40 o 
  15   1   8     3030.92     3656.50    381.33 o 
  16   1   8     3110.10     2972.47    343.97 o 
  17   1   8      394.34      531.64    205.82 o 
  18   1   8    13248.50    13031.88    722.70 o 
  19   1   8       14.16      -66.06    434.50 o 
  20   1   8      252.32      647.73    362.03 o 
  21   1   8     1904.64     2684.31    539.69 o 
  22   1   8    11114.14    11797.76   1485.18 o 
 -27   2   8     3286.51     3803.13    440.91 o 
 -26   2   8       46.40      233.05    195.51 o 
 -25   2   8     2806.10     2222.72    402.90 o 
 -24   2   8     6746.38     6942.04    912.44 o 
 -23   2   8      803.60     1399.71    307.47 o 
 -22   2   8      630.90      937.02    347.60 o 
 -21   2   8    10283.76    10495.83    736.19 o 
 -20   2   8     2220.58     2108.02    315.09 o 
 -19   2   8     4363.72     4637.03    460.35 o 
 -18   2   8     1460.78     1651.34    284.62 o 
 -17   2   8      124.03      214.68    155.63 o 
 -16   2   8     4546.43     4294.78    494.34 o 
 -15   2   8    11121.51    11348.42    743.48 o 
 -14   2   8      191.79      695.19    223.44 o 
 -13   2   8    33579.67    33679.78    903.66 o 
 -12   2   8    18911.75    18811.92    452.80 o 
 -11   2   8      949.56      994.15    123.81 o 
 -10   2   8    30430.55    30054.49    634.34 o 
  -9   2   8    54563.57    53301.53    960.90 o 
  -8   2   8    19202.98    18395.10    985.91 o 
  -7   2   8     9179.54     9570.42    484.98 o 
  -6   2   8    60935.61    64356.02   1122.26 o 
  -5   2   8    16056.25    16329.01    454.46 o 
  -4   2   8     2723.30     2677.51    214.96 o 
  -3   2   8    13533.65    13234.39    505.09 o 
  -2   2   8     9345.33    10184.38    385.13 o 
  -1   2   8     2342.36     2553.49    189.06 o 
   0   2   8      640.01      553.41    103.93 o 
   1   2   8      392.51      473.05    134.28 o 
   2   2   8     5377.72     5044.49    235.20 o 
   3   2   8    12607.26    11723.84    396.81 o 
   4   2   8    14319.82    13695.77    505.00 o 
   5   2   8      526.54      412.89    153.18 o 
   6   2   8    12779.58    12268.22    692.76 o 
   7   2   8    11288.85    10408.25    613.51 o 
   8   2   8    10639.14    10895.92    556.05 o 
   9   2   8     2050.21     1512.12    250.61 o 
  10   2   8    19543.98    19065.79    840.55 o 
  11   2   8     3154.03     3342.31    342.02 o 
  12   2   8     3230.06     2951.01    438.42 o 
  13   2   8     3447.19     4148.84    473.28 o 
  14   2   8    18146.19    17905.94    890.55 o 
  15   2   8      230.33      253.20    174.65 o 
  16   2   8     2056.20     1956.31    308.21 o 
  17   2   8      648.13      732.31    274.80 o 
  18   2   8       66.39      123.68    208.89 o 
  19   2   8      423.51      689.93    350.73 o 
  20   2   8     1630.86     1068.52    390.55 o 
  21   2   8      527.45      273.96    362.03 o 
 -27   3   8     9981.91     8995.43    677.86 o 
 -26   3   8     8224.67     9165.80    786.25 o 
 -25   3   8     6770.08     6941.53    857.14 o 
 -24   3   8      380.73      577.72    239.23 o 
 -23   3   8    12280.59    12620.32    857.75 o 
 -22   3   8    10379.66     9059.77    715.56 o 
 -21   3   8     2384.41     2354.38    373.44 o 
 -20   3   8      228.03       52.48    300.20 o 
 -19   3   8     2542.51     2659.52    477.94 o 
 -18   3   8     1840.61     1441.72    265.25 o 
 -17   3   8      848.53      532.16    663.59 o 
 -16   3   8      207.42      156.31    155.44 o 
 -15   3   8     9982.42    11386.63   1753.78 o 
 -14   3   8     8983.03     9274.93    576.69 o
[truncated: 397,002 more chars]
